# Supplementary material for: N′-[(3-Methyl-2-thien­yl)carbon­yl]isonicotinohydrazide
Source: Acta Crystallogr Sect E Struct Rep Online. 2009 Aug 26;65(Pt 9):o2235–6. doi: 10.1107/S1600536809033030 (PMC2969908; doi:10.1107/S1600536809033030)
Supplement: Supplementary file 2 [file e-65-o2235-Isup2.hkl]

# 
# h,k,l, Fc-squared, Fo-squared, sigma(Fo-squared) and status flag 
# 
data_I
_shelx_title ' imt_0m in P2(1)2(1)2(1)  (100K)' 
_shelx_refln_list_code          4 
_shelx_F_calc_maximum      150.41 
_exptl_crystal_F_000       544.00 
_reflns_d_resolution_high  0.6580 
 
loop_ 
 _symmetry_equiv_pos_as_xyz 
 'x, y, z' 
 '-x+1/2, -y, z+1/2' 
 '-x, y+1/2, -z+1/2' 
 'x+1/2, -y+1/2, -z' 
 
_cell_length_a     8.9206 
_cell_length_b    10.7552 
_cell_length_c    12.4934 
_cell_angle_alpha  90.000 
_cell_angle_beta   90.000 
_cell_angle_gamma  90.000 
 
_shelx_F_squared_multiplier     1.000 
 
loop_ 
 _refln_index_h 
 _refln_index_k 
 _refln_index_l 
 _refln_F_squared_calc 
 _refln_F_squared_meas 
 _refln_F_squared_sigma 
 _refln_observed_status 
   2   0   0     5680.33     5220.93     88.79 o 
   4   0   0     1795.52     1722.71     45.42 o 
   6   0   0       14.78       15.22      2.13 o 
   8   0   0      702.75      643.52     15.36 o 
  10   0   0       48.05       51.58      3.10 o 
  12   0   0        5.22        0.62      3.57 o 
   1   1   0      166.89      108.75      1.51 o 
   2   1   0      138.86      149.24      1.53 o 
   3   1   0      249.43      203.20      2.60 o 
   4   1   0     1628.96     1705.91     15.97 o 
   5   1   0     1086.83     1065.86      9.30 o 
   6   1   0        4.56        8.32      0.49 o 
   7   1   0      737.09      741.05     10.34 o 
   8   1   0       48.07       56.09      3.07 o 
   9   1   0      472.07      498.52      8.35 o 
  10   1   0       59.33       71.69      3.25 o 
  11   1   0      114.65      113.91      4.71 o 
  12   1   0       70.34       79.89      8.90 o 
   0   2   0       48.99       41.87      0.95 o 
   1   2   0      845.26      867.26      7.23 o 
   2   2   0    22624.59    22663.22    167.78 o 
   3   2   0      686.42      907.92      7.07 o 
   4   2   0      411.87      388.81      4.05 o 
   5   2   0     1532.60     1674.77     14.94 o 
   6   2   0      423.29      419.58      5.74 o 
   7   2   0      323.83      374.08      5.55 o 
   8   2   0       22.54       24.35      2.05 o 
   9   2   0       15.32       20.06      2.51 o 
  10   2   0      177.52      162.14      6.23 o 
  11   2   0        1.54        0.93      1.76 o 
  12   2   0       79.28       83.11      6.21 o 
   1   3   0     1589.09     1602.38     10.59 o 
   2   3   0        3.05        1.66      0.51 o 
   3   3   0      168.89      155.23      2.10 o 
   4   3   0      655.20      817.08      6.71 o 
   5   3   0       35.31       33.42      1.15 o 
   6   3   0       32.73       39.16      1.72 o 
   7   3   0      523.33      542.06     10.93 o 
   8   3   0        0.20        0.10      2.04 o 
   9   3   0       26.02       17.59      2.45 o 
  10   3   0       81.69       74.81      8.23 o 
  11   3   0       93.12       79.78      5.02 o 
  12   3   0      146.33      138.82      6.58 o 
  13   3   0       51.79       50.33     12.48 o 
   0   4   0     4116.23     3993.88     37.39 o 
   1   4   0      460.44      486.16      4.42 o 
   2   4   0     2609.23     2701.92     19.82 o 
   3   4   0      624.43      697.75      5.87 o 
   4   4   0     2533.12     2623.84     21.15 o 
   5   4   0      113.12      127.64      2.25 o 
   6   4   0     1226.55     1199.55     23.45 o 
   7   4   0      193.20      196.75      5.97 o 
   8   4   0      259.30      242.87      7.05 o 
   9   4   0       27.79       24.02      2.44 o 
  10   4   0        4.75        3.55      1.75 o 
  11   4   0        0.11       -1.35      1.76 o 
  12   4   0      244.12      253.76      9.00 o 
  13   4   0        8.74        7.11      3.27 o 
   1   5   0        6.76        4.82      0.42 o 
   2   5   0      155.02      205.01      2.29 o 
   3   5   0       63.38       35.60      1.12 o 
   4   5   0      304.01      257.94      3.46 o 
   5   5   0        8.61        2.62      0.49 o 
   6   5   0       11.78       18.34      1.13 o 
   7   5   0      176.80      166.74      5.55 o 
   8   5   0      401.52      401.84      9.73 o 
   9   5   0      279.31      280.81      7.17 o 
  10   5   0        0.34       -1.00      1.35 o 
  11   5   0      211.10      200.98      7.82 o 
  12   5   0        3.67        0.36      1.85 o 
   0   6   0      810.04      710.25      8.46 o 
   1   6   0     1239.18     1338.33      9.52 o 
   2   6   0       99.94       77.58      1.38 o 
   3   6   0       54.28       65.77      1.61 o 
   4   6   0     2936.31     2949.06     27.40 o 
   5   6   0     1239.05     1213.54     14.96 o 
   6   6   0      226.56      219.18      6.35 o 
   7   6   0        4.19        4.61      1.51 o 
   8   6   0        4.25        4.47      1.49 o 
   9   6   0       11.44        7.20      1.71 o 
  10   6   0        8.92        3.94      2.06 o 
  11   6   0      125.61      132.22      6.58 o 
  12   6   0       25.04       21.22      3.65 o 
   1   7   0      254.17      261.26      2.72 o 
   2   7   0      979.62      939.86      6.97 o 
   3   7   0      237.85      213.60      2.90 o 
   4   7   0        0.72        2.53      0.75 o 
   5   7   0       40.88       37.58      3.27 o 
   6   7   0        2.71        2.45      1.16 o 
   7   7   0      185.94      163.95      5.09 o 
   8   7   0      139.66      131.46      4.77 o 
   9   7   0      190.36      170.65      5.82 o 
  10   7   0        3.77        1.81      1.90 o 
  11   7   0       69.79       61.45      5.03 o 
  12   7   0       19.48       24.23      7.48 o 
   0   8   0      820.04      861.23      8.37 o 
   1   8   0        1.58        3.58      0.49 o 
   2   8   0     4007.92     3721.86     25.84 o 
   3   8   0     1956.61     1873.65     19.38 o 
   4   8   0      114.97       96.53      2.94 o 
   5   8   0      143.68      141.38      3.68 o 
   6   8   0       32.80       34.97      2.06 o 
   7   8   0       30.90       29.70      2.60 o 
   8   8   0        3.93        5.16      1.55 o 
   9   8   0       20.22       23.27      3.33 o 
  10   8   0        5.17        1.75      2.08 o 
  11   8   0       44.86       40.34      4.52 o 
   1   9   0        6.97        8.09      0.73 o 
   2   9   0      602.99      610.80      7.59 o 
   3   9   0       33.86       34.35      1.82 o 
   4   9   0        2.23        0.83      0.90 o 
   5   9   0      384.16      352.50      6.53 o 
   6   9   0       13.87        7.26      1.34 o 
   7   9   0      147.23      146.98      4.87 o 
   8   9   0       80.47       77.78      3.29 o 
   9   9   0      157.03      162.59      5.27 o 
  10   9   0       19.26       22.65      3.64 o 
  11   9   0       73.83       64.60      5.45 o 
   0  10   0     3245.33     3003.47     33.63 o 
   1  10   0      382.05      352.29      5.37 o 
   2  10   0      317.20      302.23      5.00 o 
   3  10   0      221.72      213.57      4.81 o 
   4  10   0      485.82      453.05      7.75 o 
   5  10   0      443.47      421.62      7.60 o 
   6  10   0      105.00      119.85      3.89 o 
   7  10   0      343.81      324.90      6.83 o 
   8  10   0       43.06       46.27      2.85 o 
   9  10   0       70.98       61.11      4.98 o 
  10  10   0       23.78       15.17      3.25 o 
   1  11   0       41.46       49.29      3.47 o 
   2  11   0       74.73       69.10      2.84 o 
   3  11   0      479.40      465.83      8.00 o 
   4  11   0      118.01      114.76      3.75 o 
   5  11   0      428.74      420.03      7.84 o 
   6  11   0        0.25        0.01      1.12 o 
   7  11   0      362.76      364.56      7.58 o 
   8  11   0        1.50        2.19      1.70 o 
   9  11   0        0.38        0.33      2.09 o 
  10  11   0      116.92      112.57      8.58 o 
   0  12   0      216.54      216.58     11.25 o 
   1  12   0       37.09       44.64      3.70 o 
   2  12   0      439.12      448.35     10.37 o 
   3  12   0        6.48        2.18      1.24 o 
   4  12   0       92.20       95.02      3.58 o 
   5  12   0      145.15      152.59      4.66 o 
   6  12   0      397.29      414.50      8.31 o 
   7  12   0        6.29        8.85      3.15 o 
   8  12   0      192.77      200.36     11.56 o 
   9  12   0       92.42       91.75      6.18 o 
   1  13   0       16.29       10.35      2.46 o 
   2  13   0        4.64        2.91      2.70 o 
   3  13   0       17.88       15.68      2.55 o 
   4  13   0      269.07      259.06      6.25 o 
   5  13   0      115.89      121.82      4.34 o 
   6  13   0       17.68       28.30      3.23 o 
   7  13   0       95.16       95.96      6.99 o 
   8  13   0        0.42       -0.69      2.15 o 
   0  14   0      165.15      169.19     12.41 o 
   1  14   0      155.64      159.56      7.79 o 
   2  14   0      131.65      117.94      7.49 o 
   3  14   0      108.71       91.17      6.84 o 
   4  14   0      262.17      273.09      8.64 o 
   5  14   0       68.26       72.71      4.45 o 
   6  14   0       90.12       92.70      5.39 o 
   1  15   0       15.30       15.63      5.19 o 
   2  15   0      126.30      123.09      7.99 o 
   3  15   0       23.24       23.32      4.58 o 
   4  15   0       51.44       58.89      7.65 o 
   5  15   0       59.18       61.42      6.43 o 
   0  16   0        7.18        8.57      4.66 o 
   1  16   0       68.00       58.05      9.00 o 
   2  16   0       17.23       12.87      5.41 o 
   1   0   1      568.69      542.63      5.98 o 
   2   0   1     6594.85     6755.07     75.02 o 
   3   0   1      452.92      439.84      6.60 o 
   4   0   1       12.66       24.51      1.03 o 
   5   0   1       60.61       56.53      1.54 o 
   6   0   1      432.12      395.81      6.06 o 
   7   0   1      584.97      583.06     10.83 o 
   8   0   1      524.97      506.09      8.00 o 
   9   0   1       58.26       50.00      2.64 o 
  10   0   1        5.43        5.60      1.25 o 
  11   0   1      141.33      152.34     10.48 o 
  12   0   1       83.88      105.23     10.33 o 
 -13   1   1       90.83      106.25     11.14 o 
 -12   1   1        0.99       -1.90      3.42 o 
 -11   1   1      115.86      119.37      4.87 o 
 -10   1   1      124.19      123.64      5.35 o 
  -9   1   1      408.73      423.90      7.51 o 
  -8   1   1      110.08      101.32      3.15 o 
  -7   1   1      190.86      214.91      5.08 o 
  -6   1   1      371.57      393.10      5.33 o 
  -5   1   1      748.67      748.46      7.40 o 
  -4   1   1      916.02      980.29      9.85 o 
  -3   1   1     5081.62     5419.38     52.11 o 
  -2   1   1     6911.42     7296.22     66.40 o 
  -1   1   1     1125.47     1213.95     10.48 o 
   0   1   1     3337.62     3373.08     99.33 o 
   1   1   1     1119.60     1205.61     11.22 o 
   2   1   1     6920.51     7322.77     60.48 o 
   3   1   1     5117.50     5379.31     51.30 o 
   4   1   1      922.96      992.74      8.68 o 
   5   1   1      740.81      731.44      7.01 o 
   6   1   1      368.09      378.65      4.55 o 
   7   1   1      199.10      224.62      3.86 o 
   8   1   1      110.48      102.38      3.22 o 
   9   1   1      399.28      431.77      7.68 o 
  10   1   1      121.54      127.55      4.65 o 
  11   1   1      118.26      117.97      4.79 o 
  12   1   1        1.01       -2.25      3.28 o 
 -13   2   1       26.98       24.01      6.79 o 
 -12   2   1       70.23       79.72      5.23 o 
 -11   2   1       19.74       22.86      3.02 o 
 -10   2   1      700.51      736.27     18.70 o 
  -9   2   1      159.23      165.31      5.82 o 
  -8   2   1      409.75      423.19      8.58 o 
  -7   2   1       77.01       77.23      1.96 o 
  -6   2   1      442.19      431.67      5.04 o 
  -5   2   1      798.00      924.11      8.44 o 
  -4   2   1      533.36      552.22      5.33 o 
  -3   2   1      117.55      133.66      1.49 o 
  -2   2   1     3317.69     3527.98     25.26 o 
  -1   2   1      756.54      822.00      6.01 o 
   0   2   1       70.65       81.64      1.12 o 
   1   2   1      763.18      817.10      6.22 o 
   2   2   1     3335.04     3541.72     29.39 o 
   3   2   1      114.65      129.18      1.78 o 
   4   2   1      525.64      534.05      5.78 o 
   5   2   1      789.26      919.51      9.66 o 
   6   2   1      448.16      430.16      5.86 o 
   7   2   1       79.76       85.97      2.12 o 
   8   2   1      413.56      406.55     12.69 o 
   9   2   1      159.85      163.25      5.07 o 
  10   2   1      709.40      732.32     12.95 o 
  11   2   1       20.65       25.24      3.14 o 
  12   2   1       74.33       88.85      5.43 o 
 -13   3   1      119.05      135.32      7.23 o 
 -12   3   1        5.40        2.78      2.09 o 
 -11   3   1      317.11      353.90     10.18 o 
 -10   3   1       12.72        8.45      2.93 o 
  -9   3   1       20.18       18.60      3.55 o 
  -8   3   1      170.63      165.81      5.56 o 
  -7   3   1      460.83      440.65      7.68 o 
  -6   3   1       43.03       48.66      1.55 o 
  -5   3   1      733.60      876.38      8.07 o 
  -4   3   1      308.01      314.33      3.00 o 
  -3   3   1       16.05       22.64      0.58 o 
  -2   3   1      114.18      138.15      1.59 o 
  -1   3   1      327.78      360.40      3.05 o 
   0   3   1      488.98      501.45      4.14 o 
   1   3   1      326.34      360.66      3.66 o 
   2   3   1      110.42      134.03      2.10 o 
   3   3   1       17.26       23.71      0.82 o 
   4   3   1      303.28      311.89      3.55 o 
   5   3   1      750.19      882.82     12.14 o 
   6   3   1       45.07       54.03      2.15 o 
   7   3   1      456.35      423.95      8.12 o 
   8   3   1      167.04      151.65      4.72 o 
   9   3   1       22.15       23.71      2.86 o 
  10   3   1       13.64       11.27      1.93 o 
  11   3   1      315.32      338.78      9.90 o 
  12   3   1        5.76        4.55      2.67 o 
  13   3   1      120.49      123.93     23.53 o 
 -13   4   1        0.24        0.95      2.33 o 
 -12   4   1       42.64       48.06      4.56 o 
 -11   4   1       37.33       46.46      4.23 o 
 -10   4   1      254.90      252.58     10.21 o 
  -9   4   1      193.25      182.39      8.09 o 
  -8   4   1        3.64        2.28      1.29 o 
  -7   4   1      175.39      188.94      5.76 o 
  -6   4   1      728.19      729.31      8.96 o 
  -5   4   1      391.99      422.69      4.46 o 
  -4   4   1     1181.53     1193.06      9.58 o 
  -3   4   1      414.93      445.21      3.86 o 
  -2   4   1      221.05      253.52      2.66 o 
  -1   4   1      675.09      706.45      6.30 o 
   0   4   1     1172.50     1287.88      8.94 o 
   1   4   1      670.23      717.17      5.75 o 
   2   4   1      223.58      253.18      2.98 o 
   3   4   1      424.47      464.98      4.73 o 
   4   4   1     1191.47     1188.16     10.02 o 
   5   4   1      393.43      417.09      4.86 o 
   6   4   1      713.97      705.43      8.96 o 
   7   4   1      170.78      184.15      5.04 o 
   8   4   1        4.93        2.68      1.17 o 
   9   4   1      191.06      171.36      5.39 o 
  10   4   1      268.38      267.91      7.19 o 
  11   4   1       37.03       47.05      4.16 o 
  12   4   1       42.16       38.42      4.10 o 
  13   4   1        0.28       -1.51      2.48 o 
 -12   5   1       48.22       34.97      4.21 o 
 -11   5   1      207.56      216.99      8.23 o 
 -10   5   1       36.93       36.43      3.72 o 
  -9   5   1      942.50      948.36     29.12 o 
  -8   5   1      235.61      216.58      6.72 o 
  -7   5   1       56.28       59.67      5.06 o 
  -6   5   1      217.37      199.39      3.68 o 
  -5   5   1      268.80      283.21      3.84 o 
  -4   5   1      101.15       86.95      1.76 o 
  -3   5   1       41.57       51.52      1.15 o 
  -2   5   1      736.80      788.61      6.55 o 
  -1   5   1      203.20      216.35      2.24 o 
   0   5   1       20.49       12.57      0.57 o 
   1   5   1      206.03      215.11      2.33 o 
   2   5   1      723.41      786.54      6.23 o 
   3   5   1       42.13       55.68      1.35 o 
   4   5   1      102.24       89.45      1.88 o 
   5   5   1      273.01      285.63      3.88 o 
   6   5   1      218.84      208.04      3.69 o 
   7   5   1       53.85       56.53      3.61 o 
   8   5   1      240.75      226.61      6.04 o 
   9   5   1      943.29      945.85     15.48 o 
  10   5   1       35.58       33.91      3.00 o 
  11   5   1      212.82      215.46      7.99 o 
  12   5   1       46.93       45.26      4.47 o 
 -12   6   1      107.63      128.43      6.91 o 
 -11   6   1       21.14       17.90      3.21 o 
 -10   6   1      144.19      153.04     12.26 o 
  -9   6   1       88.43      105.66      6.46 o 
  -8   6   1      254.90      255.93      7.49 o 
  -7   6   1      756.21      736.92     18.96 o 
  -6   6   1      215.10      199.39      5.89 o 
  -5   6   1      178.58      169.74      4.91 o 
  -4   6   1      870.62      811.57      9.08 o 
  -3   6   1      166.19      149.88      2.27 o 
  -2   6   1      943.21     1019.79      7.91 o 
  -1   6   1      246.92      217.69      2.42 o 
   0   6   1      119.26      146.45      1.78 o 
   1   6   1      249.71      224.27      2.46 o 
   2   6   1      951.29     1025.57      7.68 o 
   3   6   1      164.99      152.50      2.53 o 
   4   6   1      862.18      809.67      8.35 o 
   5   6   1      184.83      172.85      4.02 o 
   6   6   1      207.13      185.19      5.08 o 
   7   6   1      750.65      716.08     12.18 o 
   8   6   1      257.70      245.32      6.53 o 
   9   6   1       86.33       85.07      5.09 o 
  10   6   1      141.52      147.75      5.50 o 
  11   6   1       20.01       19.31      3.25 o 
  12   6   1      112.76      134.15      6.93 o 
 -12   7   1       90.50       89.50      6.12 o 
 -11   7   1       81.60       71.14      5.46 o 
 -10   7   1       29.15       28.67      3.65 o 
  -9   7   1       51.90       53.32      4.56 o 
  -8   7   1      218.42      223.88      7.11 o 
  -7   7   1      274.69      275.16     10.65 o 
  -6   7   1      338.12      328.60      8.64 o 
  -5   7   1      736.85      700.38     12.97 o 
  -4   7   1      567.82      578.35      9.67 o 
  -3   7   1       23.21       24.03      1.05 o 
  -2   7   1       54.30       55.15      1.29 o 
  -1   7   1       87.09       91.00      1.56 o 
   0   7   1       15.30       24.70      0.86 o 
   1   7   1       85.61       88.18      1.56 o 
   2   7   1       50.48       54.32      1.09 o 
   3   7   1       21.19       23.68      1.90 o 
   4   7   1      566.07      580.63      7.64 o 
   5   7   1      722.12      685.58      9.60 o 
   6   7   1      347.06      347.36      6.71 o 
   7   7   1      276.05      264.54      6.69 o 
   8   7   1      216.26      212.21      6.20 o 
   9   7   1       55.71       66.20      4.11 o 
  10   7   1       29.56       29.28      5.24 o 
  11   7   1       83.35       81.06      9.38 o 
  12   7   1       91.90       77.58      5.76 o 
 -11   8   1        7.50        6.43      2.55 o 
 -10   8   1      110.41      107.02      6.16 o 
  -9   8   1      102.43       99.10      5.61 o 
  -8   8   1      190.60      183.58      5.80 o 
  -7   8   1       16.44       17.27      2.40 o 
  -6   8   1      197.38      189.15      6.23 o 
  -5   8   1      955.56      892.85     13.16 o 
  -4   8   1       75.95       63.76      2.68 o 
  -3   8   1      991.85      947.24     11.30 o 
  -2   8   1      266.34      245.49      3.42 o 
  -1   8   1      408.31      423.83      3.79 o 
   0   8   1        2.70        3.61      0.48 o 
   1   8   1      415.02      433.47      4.23 o 
   2   8   1      260.56      228.39      3.67 o 
   3   8   1      994.41      947.42     11.17 o 
   4   8   1       71.60       58.71      2.40 o 
   5   8   1      950.03      893.27     11.98 o 
   6   8   1      201.49      199.80      4.60 o 
   7   8   1       15.93       13.13      1.53 o 
   8   8   1      183.86      175.03      4.59 o 
   9   8   1       99.92       97.54      3.55 o 
  10   8   1      108.73      113.65      5.85 o 
  11   8   1        7.74        8.79      2.70 o 
 -11   9   1       56.35       71.28      8.81 o 
 -10   9   1      122.88      116.13      6.53 o 
  -9   9   1      153.39      149.94      5.71 o 
  -8   9   1       27.57       27.14      2.44 o 
  -7   9   1      346.30      339.58      6.68 o 
  -6   9   1      184.40      185.75      4.72 o 
  -5   9   1      275.53      265.58      5.51 o 
  -4   9   1      261.72      234.56      4.99 o 
  -3   9   1      760.24      711.42      9.97 o 
  -2   9   1      642.68      620.87      7.75 o 
  -1   9   1      178.49      173.32      2.56 o 
   0   9   1      690.52      699.89      6.92 o 
   1   9   1      181.37      176.92      2.76 o 
   2   9   1      648.36      618.08      7.67 o 
   3   9   1      755.93      706.60      9.27 o 
   4   9   1      271.85      238.27      5.04 o 
   5   9   1      273.68      262.73      5.52 o 
   6   9   1      180.92      178.61      4.55 o 
   7   9   1      342.90      328.42      6.66 o 
   8   9   1       29.03       32.97      2.38 o 
   9   9   1      154.05      146.37      4.55 o 
  10   9   1      124.20      116.16      6.45 o 
  11   9   1       56.25       52.31      5.04 o 
 -10  10   1       60.45       66.61      5.44 o 
  -9  10   1      123.56      120.96      7.01 o 
  -8  10   1      103.24      101.16      4.39 o 
  -7  10   1      107.92      102.75      3.78 o 
  -6  10   1       11.08        8.39      1.47 o 
  -5  10   1      117.11      122.40      3.80 o 
  -4  10   1       94.43       88.71      3.15 o 
  -3  10   1       76.46       67.02      3.39 o 
  -2  10   1       97.58       88.43      2.95 o 
  -1  10   1      503.19      490.86      5.96 o 
   0  10   1      572.68      592.05      6.90 o 
   1  10   1      489.62      465.86      6.49 o 
   2  10   1       94.64       81.53      2.52 o 
   3  10   1       71.50       63.26      2.70 o 
   4  10   1       93.20       89.33      3.18 o 
   5  10   1      114.02      116.73      3.73 o 
   6  10   1        9.95        9.81      1.56 o 
   7  10   1      109.90      106.08      4.04 o 
   8  10   1      105.00      110.13      4.01 o 
   9  10   1      126.52      141.80      5.75 o 
  10  10   1       57.53       59.87      5.20 o 
  -9  11   1       36.27       34.99      5.63 o 
  -8  11   1       11.23       12.07      2.77 o 
  -7  11   1       32.37       27.04      2.39 o 
  -6  11   1        6.53        5.67      1.52 o 
  -5  11   1      173.65      170.77      4.73 o 
  -4  11   1      518.68      507.04      8.65 o 
  -3  11   1        3.90        2.23      1.37 o 
  -2  11   1      254.23      245.87      5.35 o 
  -1  11   1       20.06       19.26      1.82 o 
   0  11   1      129.21      122.38      4.51 o 
   1  11   1       20.94       17.68      1.96 o 
   2  11   1      261.51      254.96      4.99 o 
   3  11   1        4.31        5.00      1.27 o 
   4  11   1      515.43      512.65      8.74 o 
   5  11   1      170.52      174.69      4.79 o 
   6  11   1        5.20        4.72      1.44 o 
   7  11   1       31.62       30.61      2.63 o 
   8  11   1       11.84       13.80      2.53 o 
   9  11   1       34.28       31.25      4.05 o 
  -9  12   1       23.39       16.31      3.54 o 
  -8  12   1        0.27        0.93      2.16 o 
  -7  12   1       40.46       40.31      3.51 o 
  -6  12   1      139.40      142.22      5.52 o 
  -5  12   1       65.40       63.25      3.18 o 
  -4  12   1       49.82       49.93      2.82 o 
  -3  12   1      626.63      618.33     11.49 o 
  -2  12   1      127.48      119.69      5.02 o 
  -1  12   1      362.39      364.33     10.25 o 
   0  12   1       26.93       26.14      4.62 o 
   1  12   1      368.83      362.60     10.73 o 
   2  12   1      128.97      134.50      4.63 o 
   3  12   1      616.10      618.61      9.98 o 
   4  12   1       50.08       43.50      2.71 o 
   5  12   1       65.09       63.32      3.24 o 
   6  12   1      137.95      135.75      4.56 o 
   7  12   1       42.44       39.07      3.53 o 
   8  12   1        0.30       -0.45      1.75 o 
   9  12   1       24.75       27.67      7.09 o 
  -8  13   1       79.06       89.88      6.21 o 
  -7  13   1      165.33      164.72      7.44 o 
  -6  13   1      222.67      241.72      7.46 o 
  -5  13   1       29.99       34.67      3.85 o 
  -4  13   1       34.70       37.09      2.74 o 
  -3  13   1       27.85       28.61      3.08 o 
  -2  13   1        5.61        8.89      3.36 o 
  -1  13   1       27.00       23.74      3.19 o 
   0  13   1       73.06       77.39      4.93 o 
   1  13   1       26.36       25.69      3.30 o 
   2  13   1        6.49        7.58      3.32 o 
   3  13   1       29.38       30.01      3.12 o 
   4  13   1       31.04       37.26      2.74 o 
   5  13   1       31.67       30.75      2.64 o 
   6  13   1      223.55      237.25      7.49 o 
   7  13   1      165.46      173.49      6.56 o 
   8  13   1       80.51       93.48      5.71 o 
  -6  14   1       36.70       38.54      3.66 o 
  -5  14   1       61.53       62.68      5.22 o 
  -4  14   1       64.67       58.74      8.10 o 
  -3  14   1       21.52       22.52      4.32 o 
  -2  14   1       21.94       12.72      3.67 o 
  -1  14   1      232.07      244.84     15.00 o 
   0  14   1        7.21        6.82      2.64 o 
   1  14   1      226.04      235.18      8.58 o 
   2  14   1       22.87       20.06      4.03 o 
   3  14   1       21.08       27.06      4.61 o 
   4  14   1       64.12       69.13      4.55 o 
   5  14   1       58.98       58.47      4.14 o 
   6  14   1       34.96       30.84      3.40 o 
  -5  15   1       12.43        6.54      3.49 o 
  -4  15   1      180.09      200.13     10.22 o 
  -3  15   1        6.44        3.97      2.93 o 
  -2  15   1      120.94      135.68     11.61 o 
  -1  15   1       21.35       12.79      4.97 o 
   0  15   1        5.57        4.27      2.47 o 
   1  15   1       21.75       23.86      3.54 o 
   2  15   1      115.43      117.44      8.12 o 
   3  15   1        6.55        8.50      3.48 o 
   4  15   1      183.00      212.90     10.66 o 
   5  15   1       13.25        5.43      3.39 o 
  -2  16   1        4.38        3.98      4.07 o 
  -1  16   1      154.46      164.83     13.38 o 
   0  16   1        3.16        1.81      3.56 o 
   1  16   1      154.89      182.38     14.29 o 
   2  16   1        4.15       -1.23      2.60 o 
   0   0   2     1138.75     1126.77     14.14 o 
   1   0   2      252.58      271.08      3.31 o 
   2   0   2    14701.55    14579.13    141.57 o 
   3   0   2      455.51      483.02      5.53 o 
   4   0   2     2709.20     2729.12     24.41 o 
   5   0   2      485.73      485.09      5.34 o 
   6   0   2      437.13      394.06      4.85 o 
   7   0   2      610.90      616.69      7.78 o 
   8   0   2      133.57      139.84      3.67 o 
   9   0   2      145.77      173.54      4.48 o 
  10   0   2       79.44       94.17      3.66 o 
  11   0   2       18.33       18.64      3.10 o 
  12   0   2       67.15       61.86      8.38 o 
  13   0   2       43.90       41.01      8.06 o 
 -13   1   2        0.91       -1.70      4.00 o 
 -12   1   2       35.96       33.11      4.55 o 
 -11   1   2      183.21      178.45      7.65 o 
 -10   1   2      116.43      117.24     12.37 o 
  -9   1   2      128.02      130.92      3.82 o 
  -8   1   2      103.83      108.58      3.25 o 
  -7   1   2      730.35      799.44      8.99 o 
  -6   1   2      287.63      305.76      4.25 o 
  -5   1   2      199.64      181.89      2.66 o 
  -4   1   2        0.82        5.23      0.52 o 
  -3   1   2      104.50       91.25      1.45 o 
  -2   1   2     9165.29     9121.73     89.29 o 
  -1   1   2     2763.82     3032.82     27.12 o 
   0   1   2     9284.11     8949.47     81.36 o 
   1   1   2     2688.94     2948.81     21.91 o 
   2   1   2     9205.94     9337.54     82.29 o 
   3   1   2      103.12       89.59      1.39 o 
   4   1   2        0.97        7.82      0.57 o 
   5   1   2      209.85      188.66      2.50 o 
   6   1   2      298.12      314.84      3.99 o 
   7   1   2      747.07      818.76      9.62 o 
   8   1   2      102.46      106.08      3.31 o 
   9   1   2      127.28      128.66      4.18 o 
  10   1   2      117.84      121.18      5.67 o 
  11   1   2      181.27      180.62      6.89 o 
  12   1   2       36.62       31.44      4.68 o 
  13   1   2        0.98       -0.24      4.27 o 
 -13   2   2       19.81       20.00      8.09 o 
 -12   2   2        4.18        5.71      2.40 o 
 -11   2   2       23.22       21.46      3.75 o 
 -10   2   2       98.39       88.70      6.13 o 
  -9   2   2      141.24      117.44     10.44 o 
  -8   2   2       35.88       45.40      4.30 o 
  -7   2   2      154.03      159.18      3.79 o 
  -6   2   2      771.56      791.28      8.02 o 
  -5   2   2      553.31      572.51      5.78 o 
  -4   2   2     4136.63     4384.76     34.33 o 
  -3   2   2      538.62      512.80      5.04 o 
  -2   2   2     1170.77     1179.20      9.10 o 
  -1   2   2     3497.44     3645.64     28.51 o 
   0   2   2      828.57      796.64      8.67 o 
   1   2   2     3457.58     3617.51     26.55 o 
   2   2   2     1128.89     1144.83      9.13 o 
   3   2   2      538.78      509.71      4.70 o 
   4   2   2     4132.75     4377.64     32.32 o 
   5   2   2      549.45      562.53      6.68 o 
   6   2   2      764.65      788.14      8.25 o 
   7   2   2      153.94      152.12      4.10 o 
   8   2   2       34.66       41.56      2.63 o 
   9   2   2      138.50      129.85      4.51 o 
  10   2   2      101.84      101.29      4.26 o 
  11   2   2       24.17       17.81      2.82 o 
  12   2   2        4.20        2.20      2.40 o 
  13   2   2       19.61       19.05      6.16 o 
 -13   3   2       77.39       65.98      6.27 o 
 -12   3   2       31.45       28.74      3.75 o 
 -11   3   2       18.75       16.10      3.63 o 
 -10   3   2      150.24      141.27      7.53 o 
  -9   3   2      433.56      452.87     19.26 o 
  -8   3   2      208.54      198.39     12.09 o 
  -7   3   2       61.71       51.03      2.22 o 
  -6   3   2      454.06      490.00      6.06 o 
  -5   3   2      857.84      895.92     10.20 o 
  -4   3   2     2471.57     2643.99     19.33 o 
  -3   3   2      433.14      454.09      3.61 o 
  -2   3   2      710.35      773.19      6.27 o 
  -1   3   2      241.26      228.22      2.54 o 
   0   3   2     1073.03      979.06      7.42 o 
   1   3   2      259.36      243.43      2.26 o 
   2   3   2      708.73      773.10      5.96 o 
   3   3   2      414.49      430.89      4.34 o 
   4   3   2     2495.15     2646.00     20.24 o 
   5   3   2      859.82      900.91      8.33 o 
   6   3   2      449.77      483.09      6.73 o 
   7   3   2       63.65       54.30      2.39 o 
   8   3   2      204.27      192.06      5.96 o 
   9   3   2      435.94      437.75      9.08 o 
  10   3   2      147.75      153.09      5.24 o 
  11   3   2       19.39       17.02      2.86 o 
  12   3   2       32.43       28.93      4.62 o 
  13   3   2       75.95       69.35      9.23 o 
 -13   4   2       61.44       47.11      6.39 o 
 -12   4   2      168.44      169.45     13.12 o 
 -11   4   2      114.70       97.07      7.04 o 
 -10   4   2       67.84       65.19      5.57 o 
  -9   4   2       11.07       10.82      2.83 o 
  -8   4   2      465.17      423.91     12.52 o 
  -7   4   2       13.77        9.00      2.52 o 
  -6   4   2     1009.36      991.30     19.13 o 
  -5   4   2      121.07      138.54      2.43 o 
  -4   4   2      868.47      868.21      6.88 o 
  -3   4   2      595.01      658.11      5.76 o 
  -2   4   2     3588.52     3519.92     24.23 o 
  -1   4   2      331.32      307.96      3.12 o 
   0   4   2     8077.20     8143.68     53.27 o 
   1   4   2      334.11      313.65      2.80 o 
   2   4   2     3601.73     3553.76     22.63 o 
   3   4   2      580.98      633.73      5.60 o 
   4   4   2      870.54      862.97      7.78 o 
   5   4   2      128.29      149.45      2.50 o 
   6   4   2     1016.86     1017.03     12.01 o 
   7   4   2       12.16        8.89      1.50 o 
   8   4   2      462.10      424.45      8.66 o 
   9   4   2       10.59        8.06      1.70 o 
  10   4   2       66.31       62.95      3.72 o 
  11   4   2      113.14      115.45      5.01 o 
  12   4   2      171.48      159.35      8.87 o 
  13   4   2       62.31       41.69      5.70 o 
 -12   5   2      113.88      129.65      6.81 o 
 -11   5   2      156.84      153.97      8.50 o 
 -10   5   2       67.11       65.59     10.54 o 
  -9   5   2       20.20       16.18      4.86 o 
  -8   5   2      189.51      188.99      7.99 o 
  -7   5   2      752.38      718.95     23.76 o 
  -6   5   2      498.27      478.39      8.16 o 
  -5   5   2      261.02      250.41      3.84 o 
  -4   5   2      165.39      165.43      2.89 o 
  -3   5   2      160.54      141.80      2.13 o 
  -2   5   2      784.35      807.90      6.75 o 
  -1   5   2      148.52      185.08      2.35 o 
   0   5   2     1556.56     1806.27     14.15 o 
   1   5   2      134.71      171.72      2.14 o 
   2   5   2      799.44      829.14      6.70 o 
   3   5   2      157.44      141.37      2.29 o 
   4   5   2      174.24      169.71      2.52 o 
   5   5   2      268.73      259.19      3.78 o 
   6   5   2      503.65      479.51      6.63 o 
   7   5   2      749.42      711.76     11.93 o 
   8   5   2      189.40      179.89      5.38 o 
   9   5   2       20.97       15.30      2.15 o 
  10   5   2       68.32       59.63      3.74 o 
  11   5   2      156.64      149.67      7.08 o 
  12   5   2      111.44       99.68      9.46 o 
 -12   6   2       19.88       12.59      5.09 o 
 -11   6   2       39.48       34.37      6.97 o 
 -10   6   2       41.44       34.45      6.38 o 
  -9   6   2      175.20      175.56      8.36 o 
  -8   6   2      161.46      158.70     15.98 o 
  -7   6   2      315.57      310.88      7.89 o 
  -6   6   2      213.81      212.11      6.08 o 
  -5   6   2      222.56      213.91      5.83 o 
  -4   6   2      887.84      865.85      9.02 o 
  -3   6   2      113.64       97.22      1.90 o 
  -2   6   2     1813.07     1841.87     13.79 o 
  -1   6   2      350.71      388.50      3.93 o 
   0   6   2     1314.28     1217.35      8.93 o 
   1   6   2      360.05      400.67      3.67 o 
   2   6   2     1829.43     1857.22     13.20 o 
   3   6   2      113.27       96.86      2.00 o 
   4   6   2      903.49      885.40      8.96 o 
   5   6   2      213.68      205.23      3.82 o 
   6   6   2      207.95      199.82      4.19 o 
   7   6   2      306.06      288.00      6.89 o 
   8   6   2      157.18      155.78      5.13 o 
   9   6   2      171.18      172.38      5.67 o 
  10   6   2       41.28       34.60      3.07 o 
  11   6   2       40.72       31.52      5.13 o 
  12   6   2       19.07       23.80     10.13 o 
 -12   7   2       18.47       18.04      3.58 o 
 -11   7   2       17.07       14.66      3.09 o 
 -10   7   2      117.58      111.87      7.24 o 
  -9   7   2      110.55      106.37      6.84 o 
  -8   7   2       30.30       27.54      3.96 o 
  -7   7   2      150.88      147.09      5.43 o 
  -6   7   2        4.54        1.34      1.23 o 
  -5   7   2      801.21      764.30     13.77 o 
  -4   7   2      414.98      382.14      6.47 o 
  -3   7   2      308.26      301.22      4.63 o 
  -2   7   2       24.86       11.66      0.74 o 
  -1   7   2      363.11      365.37      3.46 o 
   0   7   2      173.13      171.61      2.12 o 
   1   7   2      366.98      368.90      3.65 o 
   2   7   2       27.60       12.78      0.72 o 
   3   7   2      324.56      320.18      4.70 o 
   4   7   2      412.66      365.35      5.64 o 
   5   7   2      787.21      748.88     10.28 o 
   6   7   2        4.14        4.34      1.05 o 
   7   7   2      145.12      143.24      3.79 o 
   8   7   2       27.68       25.91      1.88 o 
   9   7   2      107.84      101.04      3.42 o 
  10   7   2      116.83      108.73      5.00 o 
  11   7   2       18.28       17.63      3.10 o 
  12   7   2       19.05       24.21      7.72 o 
 -11   8   2       37.09       37.57      4.48 o 
 -10   8   2       36.27       38.48      4.18 o 
  -9   8   2      135.29      146.80      8.00 o 
  -8   8   2       79.49       82.03      9.98 o 
  -7   8   2      143.01      141.43      5.50 o 
  -6   8   2      370.98      335.85      8.51 o 
  -5   8   2       86.27       81.43      3.85 o 
  -4   8   2      131.89      132.13      3.79 o 
  -3   8   2      204.07      208.84      4.10 o 
  -2   8   2     1171.06     1192.46     10.60 o 
  -1   8   2      128.57      122.52      1.89 o 
   0   8   2     3006.51     2921.79     18.99 o 
   1   8   2      122.85      115.50      1.93 o 
   2   8   2     1165.91     1186.42     10.59 o 
   3   8   2      213.23      218.75      4.17 o 
   4   8   2      129.68      128.12      3.46 o 
   5   8   2       81.57       75.70      3.49 o 
   6   8   2      374.49      332.57      6.28 o 
   7   8   2      142.40      125.55      3.77 o 
   8   8   2       82.38       82.59      4.52 o 
   9   8   2      137.10      134.46      4.23 o 
  10   8   2       36.71       40.24      3.25 o 
  11   8   2       38.03       39.06      4.37 o 
 -11   9   2       73.73       80.94      6.00 o 
 -10   9   2       14.16       13.92      3.02 o 
  -9   9   2      121.13      119.17      9.95 o 
  -8   9   2       22.33       16.92      3.75 o 
  -7   9   2       84.84       85.16      8.20 o 
  -6   9   2      126.67      124.54      5.99 o 
  -5   9   2       87.64       80.33      3.27 o 
  -4   9   2       62.50       65.13      4.19 o 
  -3   9   2      117.50      119.19      3.72 o 
  -2   9   2      418.72      383.69      5.74 o 
  -1   9   2      289.89      274.70      3.76 o 
   0   9   2     1497.79     1414.75     12.74 o 
   1   9   2      306.81      297.44      3.74 o 
   2   9   2      425.74      384.75      5.59 o 
   3   9   2      116.33      114.23      3.34 o 
   4   9   2       67.17       70.49      2.75 o 
   5   9   2       94.76       87.01      4.94 o 
   6   9   2      122.34      114.89      5.45 o 
   7   9   2       82.98       78.68      3.27 o 
   8   9   2       24.69       23.37      2.08 o 
   9   9   2      119.18      118.22      4.16 o 
  10   9   2       14.22       12.95      2.54 o 
  11   9   2       71.77       71.54      5.69 o 
 -10  10   2       13.53        9.77      2.97 o 
  -9  10   2      105.86       98.95      9.99 o 
  -8  10   2      138.84      139.13      5.02 o 
  -7  10   2      598.27      590.02     11.08 o 
  -6  10   2        9.67        7.57      2.39 o 
  -5  10   2      503.48      468.58      9.01 o 
  -4  10   2      685.47      662.95     11.12 o 
  -3  10   2      304.07      273.00      5.56 o 
  -2  10   2      422.58      423.80      9.07 o 
  -1  10   2      364.41      338.41      5.14 o 
   0  10   2      332.20      321.09      4.90 o 
   1  10   2      375.48      352.94      5.49 o 
   2  10   2      416.44      404.75      6.42 o 
   3  10   2      303.95      275.28      5.62 o 
   4  10   2      671.94      666.53     11.50 o 
   5  10   2      500.89      477.48      8.30 o 
   6  10   2        8.26        7.26      1.55 o 
   7  10   2      594.80      591.55      9.99 o 
   8  10   2      142.24      143.14      4.57 o 
   9  10   2      104.45       98.59      5.01 o 
  10  10   2       14.94        9.83      2.91 o 
  -9  11   2       41.79       49.47      4.92 o 
  -8  11   2      138.73      137.84      6.69 o 
  -7  11   2       61.60       61.29      4.16 o 
  -6  11   2      196.77      180.65      5.04 o 
  -5  11   2       59.31       59.60      2.94 o 
  -4  11   2       67.20       64.58      2.98 o 
  -3  11   2      136.53      134.77      4.01 o 
  -2  11   2      246.39      240.09      5.25 o 
  -1  11   2      310.33      311.54      6.33 o 
   0  11   2        2.76        4.20      1.64 o 
   1  11   2      301.32      313.05      6.98 o 
   2  11   2      248.89      243.46      5.25 o 
   3  11   2      142.12      134.10      4.32 o 
   4  11   2       69.53       65.98      3.01 o 
   5  11   2       59.83       56.44      2.90 o 
   6  11   2      204.33      196.53      5.37 o 
   7  11   2       65.23       62.21      3.63 o 
   8  11   2      139.37      139.13      5.71 o 
   9  11   2       42.35       44.46      3.89 o 
  -9  12   2       68.06       73.33      5.77 o 
  -8  12   2        0.29       -1.16      2.03 o 
  -7  12   2      145.62      147.15      6.91 o 
  -6  12   2       54.90       54.37      3.11 o 
  -5  12   2      155.28      155.58      5.71 o 
  -4  12   2      283.85      295.73      7.21 o 
  -3  12   2        2.56        1.78      1.22 o 
  -2  12   2      159.54      162.19      5.80 o 
  -1  12   2      269.72      250.49      8.10 o 
   0  12   2       17.08       21.56      2.87 o 
   1  12   2      266.96      257.19      8.08 o 
   2  12   2      160.41      161.42      5.47 o 
   3  12   2        2.36        0.60      1.16 o 
   4  12   2      287.09      290.33      6.48 o 
   5  12   2      158.88      150.19      4.70 o 
   6  12   2       53.88       52.55      3.13 o 
   7  12   2      148.82      157.82      6.67 o 
   8  12   2        0.61       -1.44      1.70 o 
   9  12   2       66.42       73.52      4.86 o 
  -8  13   2       56.07       49.54      4.92 o 
  -7  13   2       24.13       30.34      3.97 o 
  -6  13   2      269.70      266.40      9.02 o 
  -5  13   2       21.14       18.95      2.24 o 
  -4  13   2      166.72      161.99      4.89 o 
  -3  13   2       14.62       18.02      2.64 o 
  -2  13   2       16.43       13.91      3.27 o 
  -1  13   2       49.29       45.37      6.78 o 
   0  13   2      195.35      192.39      7.43 o 
   1  13   2       51.60       43.37      3.93 o 
   2  13   2       17.93       18.19      3.65 o 
   3  13   2       12.50       13.83      2.54 o 
   4  13   2      171.09      164.83      4.95 o 
   5  13   2       22.90       20.67      2.35 o 
   6  13   2      272.08      276.85      8.34 o 
   7  13   2       25.71       25.38      3.26 o 
   8  13   2       59.23       59.66      5.21 o 
  -6  14   2      118.74      127.33      6.62 o 
  -5  14   2       54.26       43.01      4.50 o 
  -4  14   2      110.41      113.00      5.58 o 
  -3  14   2      167.51      161.88      8.68 o 
  -2  14   2      253.87      266.58     15.85 o 
  -1  14   2       38.35       43.82      7.24 o 
   0  14   2      105.77      102.41      5.97 o 
   1  14   2       36.44       38.95      4.10 o 
   2  14   2      256.74      267.89     11.44 o 
   3  14   2      167.34      176.35     14.61 o 
   4  14   2      112.90      125.37      5.90 o 
   5  14   2       52.87       48.13      4.51 o 
   6  14   2      119.27      131.04      5.79 o 
  -5  15   2       27.21       28.12      4.88 o 
  -4  15   2        6.52       10.57      4.35 o 
  -3  15   2       53.19       52.32      8.52 o 
  -2  15   2       64.96       69.42      9.23 o 
  -1  15   2       26.38       22.66      5.99 o 
   0  15   2        2.67        3.91      2.46 o 
   1  15   2       25.46       21.57      3.58 o 
   2  15   2       65.18       62.67      6.43 o 
   3  15   2       51.30       44.38      5.69 o 
   4  15   2        7.36        6.55      3.24 o 
   5  15   2       28.80       32.25     14.38 o 
  -2  16   2       17.34       16.28      5.58 o 
  -1  16   2       12.87       18.10      5.68 o 
   0  16   2      281.68      322.58     18.82 o 
   1  16   2       13.11        4.37      3.81 o 
   2  16   2       18.39       17.68      8.22 o 
   1   0   3        2.94        0.74      0.32 o 
   2   0   3      846.68      953.93      9.23 o 
   3   0   3     4110.02     4311.18     38.57 o 
   4   0   3      661.24      668.59      6.44 o 
   5   0   3      600.55      652.38      6.74 o 
   6   0   3       89.56       90.69      2.11 o 
   7   0   3     1253.50     1343.86     13.48 o 
   8   0   3        0.09        0.51      0.81 o 
   9   0   3      256.34      268.56      6.56 o 
  10   0   3        1.13        0.78      1.21 o 
  11   0   3       61.14       60.45      4.60 o 
  12   0   3       55.24       45.88      7.82 o 
  13   0   3       10.58        7.47      5.15 o 
 -13   1   3       49.47       34.65      7.84 o 
 -12   1   3       67.12       69.03      6.55 o 
 -11   1   3       81.10       88.47      5.39 o 
 -10   1   3      115.26      128.83      5.59 o 
  -9   1   3      211.90      209.27      7.18 o 
  -8   1   3       60.52       51.90      2.40 o 
  -7   1   3      270.30      289.95      4.38 o 
  -6   1   3       38.93       58.07      1.65 o 
  -5   1   3      451.21      510.14      5.59 o 
  -4   1   3      927.33      956.43      9.03 o 
  -3   1   3      321.45      326.90      4.04 o 
  -2   1   3       92.59       97.38      1.75 o 
  -1   1   3      149.67      143.86      2.19 o 
   0   1   3     2707.66     2774.84     23.83 o 
   1   1   3      151.07      148.14      2.91 o 
   2   1   3       94.35      100.58      1.56 o 
   3   1   3      326.98      335.66      3.36 o 
   4   1   3      942.04      973.31      8.14 o 
   5   1   3      460.99      522.24      5.42 o 
   6   1   3       36.73       56.24      1.71 o 
   7   1   3      265.65      288.77      5.54 o 
   8   1   3       65.08       57.48      2.38 o 
   9   1   3      207.13      211.56      7.21 o 
  10   1   3      117.71      125.04      7.21 o 
  11   1   3       80.21       89.42      5.97 o 
  12   1   3       64.38       67.41      6.04 o 
  13   1   3       49.97       56.70      9.17 o 
 -13   2   3       69.58       69.51     10.80 o 
 -12   2   3       27.75       23.19      3.66 o 
 -11   2   3       58.21       63.25     14.49 o 
 -10   2   3      289.15      306.88     10.97 o 
  -9   2   3      225.48      229.43      9.96 o 
  -8   2   3      540.67      541.88     10.10 o 
  -7   2   3       93.11       95.89      3.11 o 
  -6   2   3      159.06      166.38      2.76 o 
  -5   2   3     1570.95     1657.21     13.08 o 
  -4   2   3     1246.19     1396.21     10.71 o 
  -3   2   3       96.47       90.93      1.29 o 
  -2   2   3     4532.02     4909.76     36.18 o 
  -1   2   3     1775.89     1867.21     15.21 o 
   0   2   3      168.41      176.62      2.33 o 
   1   2   3     1771.91     1858.71     13.42 o 
   2   2   3     4529.24     4923.38     35.55 o 
   3   2   3       98.66       93.38      1.34 o 
   4   2   3     1260.59     1411.92     11.41 o 
   5   2   3     1584.87     1659.16     13.34 o 
   6   2   3      161.77      170.31      3.49 o 
   7   2   3       93.63       97.25      2.80 o 
   8   2   3      551.57      537.82      9.77 o 
   9   2   3      224.50      221.02      6.00 o 
  10   2   3      283.71      280.17     11.56 o 
  11   2   3       59.85       57.90      4.46 o 
  12   2   3       27.33       28.62      3.58 o 
  13   2   3       69.19       77.60      7.48 o 
 -13   3   3       22.58       22.30      5.49 o 
 -12   3   3      141.49      162.88      8.98 o 
 -11   3   3      124.65      115.51      9.09 o 
 -10   3   3      130.22      135.94      7.41 o 
  -9   3   3       93.64       94.12      5.90 o 
  -8   3   3       11.39        9.69      3.81 o 
  -7   3   3      208.95      232.42      5.66 o 
  -6   3   3       23.51       45.29      1.54 o 
  -5   3   3      253.93      233.77      2.67 o 
  -4   3   3      909.26      939.97      6.87 o 
  -3   3   3      384.50      442.55      4.32 o 
  -2   3   3     1099.25     1174.51      9.54 o 
  -1   3   3      354.79      403.90      4.16 o 
   0   3   3      266.88      288.59      3.27 o 
   1   3   3      350.91      390.86      3.25 o 
   2   3   3     1095.96     1158.29      8.50 o 
   3   3   3      380.10      439.82      3.94 o 
   4   3   3      909.16      927.51      8.19 o 
   5   3   3      249.86      233.15      3.17 o 
   6   3   3       23.69       48.55      1.91 o 
   7   3   3      216.14      236.16      5.06 o 
   8   3   3       13.88       18.56      2.00 o 
   9   3   3       94.11      105.90      4.16 o 
  10   3   3      137.19      145.61      6.22 o 
  11   3   3      119.74      115.77      5.89 o 
  12   3   3      147.37      140.21      8.21 o 
  13   3   3       21.62       18.69      5.96 o 
 -12   4   3       18.22       22.06      9.87 o 
 -11   4   3      350.30      364.08     13.24 o 
 -10   4   3        7.80        8.92      2.94 o 
  -9   4   3      147.24      146.64      7.42 o 
  -8   4   3      361.63      312.20     10.65 o 
  -7   4   3      435.50      414.13     11.96 o 
  -6   4   3      847.50      848.93     12.46 o 
  -5   4   3      183.51      174.51      2.15 o 
  -4   4   3      350.77      390.89      4.03 o 
  -3   4   3     2896.59     3211.39     23.41 o 
  -2   4   3      558.56      655.85      5.72 o 
  -1   4   3      168.90      191.71      2.47 o 
   0   4   3     3094.71     3352.07     23.92 o 
   1   4   3      173.51      198.72      2.02 o 
   2   4   3      558.30      658.50      4.74 o 
   3   4   3     2906.51     3201.21     22.02 o 
   4   4   3      342.71      380.41      3.94 o 
   5   4   3      185.45      167.89      2.75 o 
   6   4   3      863.47      870.20     10.52 o 
   7   4   3      436.51      416.34      8.21 o 
   8   4   3      353.07      329.98      7.55 o 
   9   4   3      149.40      157.18      5.19 o 
  10   4   3        8.33        9.75      1.96 o 
  11   4   3      348.76      344.19     10.50 o 
  12   4   3       18.69       25.41      7.46 o 
 -12   5   3       25.49       33.15      5.26 o 
 -11   5   3       87.66       88.23      6.93 o 
 -10   5   3      140.27      132.01      7.69 o 
  -9   5   3        2.42        2.04      1.98 o 
  -8   5   3       46.24       40.48      6.54 o 
  -7   5   3      150.45      157.81      7.07 o 
  -6   5   3      244.38      240.66      4.27 o 
  -5   5   3      147.03      134.14      2.64 o 
  -4   5   3      163.97      170.19      2.83 o 
  -3   5   3       20.62       23.42      0.93 o 
  -2   5   3      392.89      384.90      4.07 o 
  -1   5   3      429.87      458.68      4.74 o 
   0   5   3      709.70      845.99      6.97 o 
   1   5   3      437.49      463.40      3.86 o 
   2   5   3      397.90      394.66      3.40 o 
   3   5   3       22.77       25.99      0.95 o 
   4   5   3      159.42      168.47      2.54 o 
   5   5   3      152.46      136.80      2.45 o 
   6   5   3      245.68      240.32      3.68 o 
   7   5   3      150.50      162.19      4.85 o 
   8   5   3       49.05       41.90      2.88 o 
   9   5   3        3.38        2.50      1.38 o 
  10   5   3      144.75      136.17      5.20 o 
  11   5   3       88.02       78.61      5.33 o 
  12   5   3       25.66       28.85      7.25 o 
 -12   6   3       30.44       39.66      7.23 o 
 -11   6   3      326.94      331.21     21.32 o 
 -10   6   3      136.54      133.20      7.87 o 
  -9   6   3      191.83      192.67      8.85 o 
  -8   6   3      100.08       98.84      6.06 o 
  -7   6   3       29.43       30.27      3.73 o 
  -6   6   3      644.17      630.69     11.92 o 
  -5   6   3      209.61      202.85      4.56 o 
  -4   6   3      206.22      201.63      3.51 o 
  -3   6   3      228.12      243.01      3.46 o 
  -2   6   3      900.40      884.52      7.50 o 
  -1   6   3      359.22      387.34      3.92 o 
   0   6   3      132.19      161.71      2.16 o 
   1   6   3      357.95      394.54      3.69 o 
   2   6   3      892.77      876.76      6.79 o 
   3   6   3      220.33      229.83      3.38 o 
   4   6   3      211.04      203.42      3.78 o 
   5   6   3      206.36      195.84      3.78 o 
   6   6   3      637.31      594.70      8.75 o 
   7   6   3       28.17       29.54      1.78 o 
   8   6   3      103.12      106.96      3.16 o 
   9   6   3      191.82      183.56      7.53 o 
  10   6   3      135.13      124.00      6.19 o 
  11   6   3      329.64      330.38     13.80 o 
  12   6   3       30.90       29.05      4.88 o 
 -12   7   3        3.03       -0.20      2.27 o 
 -11   7   3       32.40       35.48      5.19 o 
 -10   7   3      148.43      149.85      8.43 o 
  -9   7   3        5.78        6.39      2.63 o 
  -8   7   3       51.53       53.48      7.38 o 
  -7   7   3       11.75       14.11      2.89 o 
  -6   7   3       49.36       49.67      3.16 o 
  -5   7   3       41.49       31.10      3.01 o 
  -4   7   3       75.90       87.66      2.85 o 
  -3   7   3      177.97      171.08      4.10 o 
  -2   7   3       43.67       43.07      1.16 o 
  -1   7   3      359.00      371.93      3.70 o 
   0   7   3        2.56        5.52      0.55 o 
   1   7   3      351.67      366.74      4.06 o 
   2   7   3       43.30       41.92      1.44 o 
   3   7   3      178.14      171.32      3.50 o 
   4   7   3       80.76       85.04      2.51 o 
   5   7   3       38.66       31.66      1.87 o 
   6   7   3       46.44       45.81      2.24 o 
   7   7   3       11.08       11.21      1.49 o 
   8   7   3       51.72       54.12      2.59 o 
   9   7   3        4.81        3.08      1.23 o 
  10   7   3      147.44      150.99      6.95 o 
  11   7   3       33.51       38.56      4.21 o 
  12   7   3        3.44        6.53      3.34 o 
 -11   8   3        8.06        6.17      2.67 o 
 -10   8   3        5.33        6.52      2.90 o 
  -9   8   3      126.45      125.91     10.60 o 
  -8   8   3       53.97       46.57      4.95 o 
  -7   8   3      256.82      246.51      9.68 o 
  -6   8   3       98.39       97.10      4.42 o 
  -5   8   3      721.06      690.10     15.76 o 
  -4   8   3      121.91      104.19      4.30 o 
  -3   8   3       51.85       50.21      2.04 o 
  -2   8   3       72.53       72.30      1.91 o 
  -1   8   3      655.22      688.73      6.49 o 
   0   8   3      932.10      841.09      6.75 o 
   1   8   3      653.18      689.76      6.48 o 
   2   8   3       73.42       73.11      2.05 o 
   3   8   3       52.80       52.12      2.08 o 
   4   8   3      125.43      114.22      3.70 o 
   5   8   3      709.63      668.34      9.87 o 
   6   8   3       99.41      103.20      3.45 o 
   7   8   3      252.49      248.89      5.52 o 
   8   8   3       52.65       49.05      2.74 o 
   9   8   3      123.46      118.20      5.04 o 
  10   8   3        4.33        4.17      1.87 o 
  11   8   3        7.03        3.75      2.73 o 
 -11   9   3      103.83      105.27      6.73 o 
 -10   9   3       36.00       27.09      3.80 o 
  -9   9   3      206.81      198.12      9.75 o 
  -8   9   3      112.62      127.52     10.65 o 
  -7   9   3      170.77      160.69     11.54 o 
  -6   9   3       87.12       91.66      4.58 o 
  -5   9   3      102.65       99.42      3.58 o 
  -4   9   3       63.57       62.21      2.86 o 
  -3   9   3        0.77        0.73      0.91 o 
  -2   9   3      522.19      486.22      6.76 o 
  -1   9   3      252.39      224.65      3.88 o 
   0   9   3        2.77        4.09      0.75 o 
   1   9   3      251.90      229.67      3.66 o 
   2   9   3      534.46      499.72      7.83 o 
   3   9   3        0.78       -0.14      1.16 o 
   4   9   3       64.62       59.14      2.62 o 
   5   9   3      108.34      105.35      3.47 o 
   6   9   3       91.97       90.18      3.31 o 
   7   9   3      169.47      163.37      4.59 o 
   8   9   3      113.29      126.84      4.19 o 
   9   9   3      205.43      210.72      5.61 o 
  10   9   3       33.34       30.09      3.36 o 
  11   9   3      102.24      100.68      8.25 o 
 -10  10   3       22.04       25.24      3.87 o 
  -9  10   3       70.33       74.90      5.56 o 
  -8  10   3       11.44       10.06      2.85 o 
  -7  10   3      191.30      179.22      7.29 o 
  -6  10   3       31.38       29.21      2.42 o 
  -5  10   3       39.24       42.53      4.31 o 
  -4  10   3      172.65      167.93      5.21 o 
  -3  10   3      588.75      583.10      9.94 o 
  -2  10   3      851.34      862.52     13.26 o 
  -1  10   3       56.62       50.77      2.37 o 
   0  10   3      900.16      856.37     11.20 o 
   1  10   3       57.82       57.63      2.34 o 
   2  10   3      857.70      854.43     10.72 o 
   3  10   3      576.77      555.64      8.89 o 
   4  10   3      170.85      167.52      4.45 o 
   5  10   3       39.78       39.42      2.52 o 
   6  10   3       34.60       32.93      3.59 o 
   7  10   3      187.98      183.02      5.10 o 
   8  10   3       11.53       12.88      1.95 o 
   9  10   3       69.63       70.20      4.78 o 
  10  10   3       23.10       20.48      3.02 o 
  -9  11   3      127.35      114.85      7.30 o 
  -8  11   3        2.48        4.08      2.30 o 
  -7  11   3       88.37       90.00      5.39 o 
  -6  11   3       45.36       49.52      3.63 o 
  -5  11   3       44.70       43.51      3.48 o 
  -4  11   3       54.70       56.57      3.06 o 
  -3  11   3       32.91       32.09      2.80 o 
  -2  11   3      274.38      253.44      6.24 o 
  -1  11   3      168.37      179.98      5.82 o 
   0  11   3       34.76       23.70      2.77 o 
   1  11   3      170.87      177.68      4.48 o 
   2  11   3      265.47      247.96      5.02 o 
   3  11   3       29.26       28.16      2.16 o 
   4  11   3       58.00       62.53      4.30 o 
   5  11   3       41.27       41.32      2.93 o 
   6  11   3       46.86       47.09      2.88 o 
   7  11   3       89.86       95.66      3.95 o 
   8  11   3        1.80        3.26      1.74 o 
   9  11   3      126.20      131.90      5.88 o 
  -8  12   3       49.21       53.64      5.76 o 
  -7  12   3       24.73       30.86      3.84 o 
  -6  12   3       76.21       69.07      3.78 o 
  -5  12   3      421.66      423.73      8.80 o 
  -4  12   3      115.65      121.57      4.08 o 
  -3  12   3      247.15      253.67      7.51 o 
  -2  12   3      128.59      126.25     10.35 o 
  -1  12   3      206.16      212.74      9.02 o 
   0  12   3      129.84      128.60      5.71 o 
   1  12   3      205.95      204.69      7.25 o 
   2  12   3      126.05      117.29      3.91 o 
   3  12   3      255.49      261.40      5.99 o 
   4  12   3      117.93      121.95      4.15 o 
   5  12   3      418.87      408.76      8.15 o 
   6  12   3       74.39       73.66      3.57 o 
   7  12   3       24.19       22.44      2.98 o 
   8  12   3       51.93       58.34      5.41 o 
  -7  13   3       63.70       55.08      4.92 o 
  -6  13   3       30.93       19.29      3.28 o 
  -5  13   3       56.05       61.12      4.74 o 
  -4  13   3       55.06       57.97      4.00 o 
  -3  13   3      136.46      140.11      6.89 o 
  -2  13   3      125.15      127.61     10.42 o 
  -1  13   3       73.83       75.51      6.06 o 
   0  13   3       63.35       71.95      4.82 o 
   1  13   3       69.14       75.39      4.86 o 
   2  13   3      124.68      137.10     10.54 o 
   3  13   3      138.11      133.48      5.76 o 
   4  13   3       52.57       52.16      3.46 o 
   5  13   3       57.64       64.73      4.37 o 
   6  13   3       32.45       28.35      3.29 o 
   7  13   3       67.21       64.30      4.49 o 
  -6  14   3       55.62       58.50      6.08 o 
  -5  14   3       45.23       39.00      7.30 o 
  -4  14   3      126.53      147.74     11.77 o 
  -3  14   3      165.75      169.09     12.81 o 
  -2  14   3       79.91       94.46      9.80 o 
  -1  14   3       46.64       42.82      7.07 o 
   0  14   3       90.29       90.55      5.66 o 
   1  14   3       46.99       38.24      4.07 o 
   2  14   3       81.01       86.63      6.87 o 
   3  14   3      165.69      186.71      9.52 o 
   4  14   3      121.89      116.33     12.12 o 
   5  14   3       47.93       48.56      4.53 o 
   6  14   3       54.32       55.62      4.29 o 
  -4  15   3       93.78       94.54     10.49 o 
  -3  15   3       56.70       55.35      8.47 o 
  -2  15   3      132.29      142.58     11.99 o 
  -1  15   3       32.66       26.84      6.48 o 
   0  15   3      124.83      138.17      8.50 o 
   1  15   3       36.28       41.95      4.41 o 
   2  15   3      134.94      139.18     25.25 o 
   3  15   3       55.68       65.36      6.64 o 
   4  15   3       95.69       92.28      7.67 o 
  -1  16   3      133.94      128.29     12.00 o 
   0  16   3       11.37        2.13      3.53 o 
   1  16   3      137.76      166.64     14.09 o 
   0   0   4     2996.42     3069.79     37.47 o 
   1   0   4       14.55       26.34      0.90 o 
   2   0   4      100.52       70.58      1.49 o 
   3   0   4      250.66      234.01      2.77 o 
   4   0   4      416.63      459.88      4.69 o 
   5   0   4      291.40      323.45      3.69 o 
   6   0   4      105.99       85.61      2.00 o 
   7   0   4        0.40        0.91      1.10 o 
   8   0   4      151.46      137.19      4.02 o 
   9   0   4      536.68      568.56     11.17 o 
  10   0   4       37.16       41.98      4.80 o 
  11   0   4        4.74        0.41      1.81 o 
  12   0   4       67.91       61.44      6.59 o 
  13   0   4        1.27        5.06      3.43 o 
 -13   1   4       65.72       58.98      9.33 o 
 -12   1   4        6.49        7.38      3.16 o 
 -11   1   4       19.16       15.48      2.82 o 
 -10   1   4       48.52       49.13      3.43 o 
  -9   1   4       67.87       74.49      4.30 o 
  -8   1   4      127.49      115.64      3.96 o 
  -7   1   4      415.16      433.42     10.64 o 
  -6   1   4      280.34      277.63      4.41 o 
  -5   1   4       50.11       56.62      1.31 o 
  -4   1   4      754.85      697.13      6.17 o 
  -3   1   4      444.39      507.20      5.60 o 
  -2   1   4     1378.23     1355.61     12.37 o 
  -1   1   4     2285.01     2369.05     20.35 o 
   0   1   4     1651.12     1599.76     14.48 o 
   1   1   4     2250.68     2330.85     24.48 o 
   2   1   4     1373.85     1350.72     11.37 o 
   3   1   4      458.67      529.20      4.57 o 
   4   1   4      749.98      694.37      6.31 o 
   5   1   4       54.06       65.79      1.44 o 
   6   1   4      281.02      282.14      4.68 o 
   7   1   4      424.37      431.22      6.61 o 
   8   1   4      135.44      121.83      4.85 o 
   9   1   4       65.29       56.92      3.87 o 
  10   1   4       50.57       55.96      4.02 o 
  11   1   4       19.87       22.47      5.14 o 
  12   1   4        6.95        8.75      2.73 o 
  13   1   4       65.26       52.02      9.06 o 
 -13   2   4       21.28       22.40      4.79 o 
 -12   2   4        5.29        4.56      2.94 o 
 -11   2   4       52.45       59.16      5.62 o 
 -10   2   4       42.22       40.00      4.71 o 
  -9   2   4       27.33       28.41      2.99 o 
  -8   2   4      118.40      119.08      4.31 o 
  -7   2   4      278.14      298.57      5.70 o 
  -6   2   4       34.51       40.46      1.76 o 
  -5   2   4      464.29      454.39      4.83 o 
  -4   2   4      739.90      911.43      7.30 o 
  -3   2   4     1890.22     1916.04     16.97 o 
  -2   2   4     1030.25     1057.34      8.80 o 
  -1   2   4     1679.83     1580.78     13.43 o 
   0   2   4      582.79      588.30      6.34 o 
   1   2   4     1701.65     1619.33     11.55 o 
   2   2   4     1034.23     1062.61      7.78 o 
   3   2   4     1868.58     1886.05     14.00 o 
   4   2   4      723.05      902.52      7.40 o 
   5   2   4      459.38      444.95      4.97 o 
   6   2   4       32.31       34.66      1.64 o 
   7   2   4      282.32      297.11      5.96 o 
   8   2   4      122.22      119.38      4.78 o 
   9   2   4       30.03       36.11      3.28 o 
  10   2   4       42.56       39.96      4.78 o 
  11   2   4       51.81       48.44     10.26 o 
  12   2   4        4.91        5.91      2.38 o 
  13   2   4       21.00       23.81      9.39 o 
 -13   3   4       28.20       27.24      5.33 o 
 -12   3   4       49.05       49.92      5.78 o 
 -11   3   4      219.76      206.70      9.87 o 
 -10   3   4        7.34        7.44      2.73 o 
  -9   3   4      160.43      149.79      9.68 o 
  -8   3   4      378.16      394.49     12.47 o 
  -7   3   4      217.40      243.87      5.93 o 
  -6   3   4      209.36      207.33      4.11 o 
  -5   3   4      200.82      211.03      2.61 o 
  -4   3   4     2130.86     2225.62     18.17 o 
  -3   3   4       83.73       92.45      1.52 o 
  -2   3   4     1137.69     1057.52      8.81 o 
  -1   3   4     1162.35     1253.05     10.93 o 
   0   3   4        9.91        2.50      0.38 o 
   1   3   4     1184.39     1256.55      9.31 o 
   2   3   4     1107.74     1027.54      7.14 o 
   3   3   4       89.19       95.47      1.64 o 
   4   3   4     2112.37     2218.53     16.47 o 
   5   3   4      192.74      202.58      2.67 o 
   6   3   4      215.75      215.35      3.29 o 
   7   3   4      211.42      226.12      5.23 o 
   8   3   4      379.63      367.50      7.87 o 
   9   3   4      163.39      146.31      6.17 o 
  10   3   4        7.10        4.79      2.44 o 
  11   3   4      217.05      219.61      8.82 o 
  12   3   4       47.74       46.05      4.50 o 
  13   3   4       28.02       30.01      5.01 o 
 -12   4   4        7.46       11.66      3.70 o 
 -11   4   4       19.26       17.45      3.93 o 
 -10   4   4       85.26       84.59      6.36 o 
  -9   4   4       63.34       53.99      5.23 o 
  -8   4   4      121.51      108.08      6.22 o 
  -7   4   4      278.54      253.52     17.23 o 
  -6   4   4       47.85       50.63      1.58 o 
  -5   4   4      452.44      456.93      4.57 o 
  -4   4   4      438.45      414.85      4.32 o 
  -3   4   4      257.30      207.42      2.57 o 
  -2   4   4     2649.24     2862.82     21.87 o 
  -1   4   4     1110.78     1058.06      9.01 o 
   0   4   4     6460.22     6808.92     47.47 o 
   1   4   4     1097.53     1047.36      7.60 o 
   2   4   4     2635.73     2832.89     17.98 o 
   3   4   4      261.79      208.36      2.55 o 
   4   4   4      443.76      417.71      4.28 o 
   5   4   4      448.12      450.77      5.09 o 
   6   4   4       50.74       56.05      1.94 o 
   7   4   4      278.29      269.40      4.68 o 
   8   4   4      125.68      124.07      6.18 o 
   9   4   4       67.38       57.38      4.22 o 
  10   4   4       84.96       81.87      5.14 o 
  11   4   4       20.51       20.36      3.33 o 
  12   4   4        6.92        6.76      2.45 o 
 -12   5   4       24.86       21.38      4.27 o 
 -11   5   4       11.42       11.31      8.09 o 
 -10   5   4       49.59       40.92      4.96 o 
  -9   5   4      571.13      586.06     16.54 o 
  -8   5   4      276.04      271.14     10.12 o 
  -7   5   4      164.04      162.02      7.26 o 
  -6   5   4     1755.25     1776.52     33.99 o 
  -5   5   4      109.88       86.67      1.99 o 
  -4   5   4      145.04      144.55      2.48 o 
  -3   5   4      115.66      112.62      1.77 o 
  -2   5   4     1248.12     1243.48     10.04 o 
  -1   5   4       53.07       55.94      1.79 o 
   0   5   4     2471.60     2547.09     17.11 o 
   1   5   4       57.79       61.21      1.14 o 
   2   5   4     1260.17     1246.15      8.70 o 
   3   5   4      109.30      108.07      1.85 o 
   4   5   4      156.17      158.36      2.52 o 
   5   5   4      112.86       89.88      2.11 o 
   6   5   4     1760.18     1737.85     19.97 o 
   7   5   4      164.20      161.25      5.48 o 
   8   5   4      282.82      274.67      5.26 o 
   9   5   4      565.43      560.93     11.11 o 
  10   5   4       49.13       47.54      4.23 o 
  11   5   4       11.10       11.14      2.70 o 
  12   5   4       24.23       26.03      3.74 o 
 -12   6   4       83.77       83.13      7.47 o 
 -11   6   4        2.89        1.20      3.45 o 
 -10   6   4       10.40        6.31      2.85 o 
  -9   6   4      166.77      165.89      8.39 o 
  -8   6   4        1.36        2.39      1.92 o 
  -7   6   4      126.83      141.89      8.02 o 
  -6   6   4       80.05       80.33      5.79 o 
  -5   6   4      892.49      871.28     36.19 o 
  -4   6   4      456.20      483.30      7.36 o 
  -3   6   4     1056.30     1007.45      8.96 o 
  -2   6   4      840.50      817.22      7.01 o 
  -1   6   4      839.91      800.12      7.52 o 
   0   6   4      536.35      560.44      4.78 o 
   1   6   4      831.91      786.84      6.14 o 
   2   6   4      847.45      824.45      6.32 o 
   3   6   4     1049.41      994.42      9.13 o 
   4   6   4      450.60      468.81      6.25 o 
   5   6   4      880.61      852.23     11.60 o 
   6   6   4       81.91       82.94      2.76 o 
   7   6   4      123.46      135.65      4.01 o 
   8   6   4        0.91        2.04      0.97 o 
   9   6   4      163.11      161.26      4.26 o 
  10   6   4        9.87        8.28      2.62 o 
  11   6   4        2.45        1.78      2.05 o 
  12   6   4       81.27       75.87      6.61 o 
 -11   7   4      208.97      208.55     10.47 o 
 -10   7   4       13.57       11.26      3.47 o 
  -9   7   4       14.89        9.89      2.94 o 
  -8   7   4      161.25      158.94      7.97 o 
  -7   7   4      118.93      112.59      6.37 o 
  -6   7   4       54.61       49.52      4.35 o 
  -5   7   4      150.42      157.34      5.14 o 
  -4   7   4      746.67      706.79     10.03 o 
  -3   7   4      283.74      239.24      4.06 o 
  -2   7   4      352.22      342.85      4.28 o 
  -1   7   4      415.24      448.88      4.94 o 
   0   7   4     1086.20     1025.52     12.03 o 
   1   7   4      404.85      440.69      4.18 o 
   2   7   4      349.02      347.84      4.46 o 
   3   7   4      283.28      238.30      4.35 o 
   4   7   4      748.56      675.21      8.89 o 
   5   7   4      145.00      159.21      3.94 o 
   6   7   4       59.07       54.33      2.47 o 
   7   7   4      116.48      111.09      3.48 o 
   8   7   4      160.88      168.11      4.44 o 
   9   7   4       14.53       12.43      1.69 o 
  10   7   4       13.67       16.59      2.13 o 
  11   7   4      208.58      196.63     11.64 o 
 -11   8   4       54.75       51.04      6.14 o 
 -10   8   4       16.52       12.73      4.09 o 
  -9   8   4       36.70       25.73      8.51 o 
  -8   8   4      131.19      124.11      7.17 o 
  -7   8   4      492.29      497.01     15.36 o 
  -6   8   4      484.41      443.97     14.06 o 
  -5   8   4       62.18       59.96      7.64 o 
  -4   8   4      517.28      513.31     11.03 o 
  -3   8   4      225.14      246.05      4.73 o 
  -2   8   4      116.52      118.95      2.78 o 
  -1   8   4      488.72      442.53      4.98 o 
   0   8   4       52.71       69.55      1.74 o 
   1   8   4      493.62      447.69      5.01 o 
   2   8   4      114.25      117.22      2.75 o 
   3   8   4      211.39      220.46      5.00 o 
   4   8   4      518.32      507.54      8.06 o 
   5   8   4       67.20       58.58      2.60 o 
   6   8   4      482.85      464.56      7.94 o 
   7   8   4      493.89      474.30      8.33 o 
   8   8   4      131.51      114.34      3.85 o 
   9   8   4       37.73       31.58      2.45 o 
  10   8   4       17.58       12.98      3.38 o 
  11   8   4       54.88       48.80      4.86 o 
 -10   9   4       45.13       43.25      9.56 o 
  -9   9   4       97.16       99.12     11.04 o 
  -8   9   4       65.56       63.72      5.84 o 
  -7   9   4       84.58       89.03     11.43 o 
  -6   9   4       59.21       51.47      4.82 o 
  -5   9   4      246.75      253.81      7.68 o 
  -4   9   4      170.73      174.84      4.71 o 
  -3   9   4       84.51       78.56      3.50 o 
  -2   9   4     1088.15     1037.71     13.92 o 
  -1   9   4       28.56       25.31      1.48 o 
   0   9   4      945.41      899.60      9.24 o 
   1   9   4       28.29       23.99      1.47 o 
   2   9   4     1081.08     1044.88     11.46 o 
   3   9   4       81.50       79.47      2.92 o 
   4   9   4      166.63      164.88      4.29 o 
   5   9   4      251.92      248.92      7.20 o 
   6   9   4       59.71       54.41      3.97 o 
   7   9   4       86.13       85.31      3.48 o 
   8   9   4       68.45       70.74      3.39 o 
   9   9   4       97.13       92.86      4.83 o 
  10   9   4       47.49       44.76      3.87 o 
 -10  10   4       63.36       71.87      7.59 o 
  -9  10   4       47.72       42.49      5.55 o 
  -8  10   4       21.42       18.66      6.05 o 
  -7  10   4       25.69       29.11      4.34 o 
  -6  10   4       75.13       76.31      4.12 o 
  -5  10   4      233.36      239.38      6.02 o 
  -4  10   4       71.52       76.05      3.32 o 
  -3  10   4      307.43      297.38      7.52 o 
  -2  10   4      172.96      150.77      5.16 o 
  -1  10   4      344.50      319.30      8.34 o 
   0  10   4        2.03        2.61      0.94 o 
   1  10   4      327.62      304.39      5.53 o 
   2  10   4      166.66      151.46      3.67 o 
   3  10   4      302.81      303.04      6.10 o 
   4  10   4       69.63       68.64      2.98 o 
   5  10   4      230.36      234.16      6.64 o 
   6  10   4       72.47       78.40      3.56 o 
   7  10   4       25.07       26.95      2.38 o 
   8  10   4       21.16       17.88      2.67 o 
   9  10   4       46.95       45.69      3.87 o 
  10  10   4       65.67       81.07      4.96 o 
  -9  11   4       13.88       11.72      3.04 o 
  -8  11   4       30.29       25.04      4.49 o 
  -7  11   4      155.52      154.18     18.42 o 
  -6  11   4      136.02      150.71      5.86 o 
  -5  11   4       29.42       27.37      2.86 o 
  -4  11   4      162.33      168.24      5.76 o 
  -3  11   4       69.03       80.05      3.93 o 
  -2  11   4       68.86       66.03      4.01 o 
  -1  11   4        1.09        3.38      1.52 o 
   0  11   4        0.05        0.32      1.40 o 
   1  11   4        1.13        1.73      1.33 o 
   2  11   4       67.79       64.74      2.88 o 
   3  11   4       68.21       72.64      3.85 o 
   4  11   4      161.19      163.89      4.66 o 
   5  11   4       31.55       32.40      2.44 o 
   6  11   4      136.44      152.99      4.73 o 
   7  11   4      157.46      154.34      5.90 o 
   8  11   4       31.66       27.32      3.21 o 
   9  11   4       14.49        9.83      2.39 o 
  -8  12   4       93.87       96.41      6.84 o 
  -7  12   4       25.39       19.72      5.34 o 
  -6  12   4       89.43       76.97      8.99 o 
  -5  12   4       22.34       25.07      3.33 o 
  -4  12   4       32.21       30.88      3.10 o 
  -3  12   4      145.67      147.28      6.66 o 
  -2  12   4      108.68      113.83      4.99 o 
  -1  12   4      126.05      120.45      6.91 o 
   0  12   4      321.30      329.31      9.43 o 
   1  12   4      128.04      128.43      6.99 o 
   2  12   4      111.91      112.28      3.86 o 
   3  12   4      139.40      142.56      4.89 o 
   4  12   4       34.65       28.93      2.44 o 
   5  12   4       20.05       23.20      2.46 o 
   6  12   4       92.45       94.32      5.24 o 
   7  12   4       27.86       25.64      3.50 o 
   8  12   4       94.79       93.14      7.84 o 
  -7  13   4        6.72        8.69      3.41 o 
  -6  13   4        4.28        4.08      2.70 o 
  -5  13   4       65.93       71.48      6.03 o 
  -4  13   4      228.22      260.52      9.61 o 
  -3  13   4       57.54       60.25      4.89 o 
  -2  13   4       55.81       51.48      7.26 o 
  -1  13   4       28.66       25.15      4.20 o 
   0  13   4       98.84      100.95      7.21 o 
   1  13   4       29.02       26.66      3.36 o 
   2  13   4       58.60       72.51      4.80 o 
   3  13   4       60.62       61.17      3.60 o 
   4  13   4      232.06      256.00      7.06 o 
   5  13   4       63.37       67.63      4.29 o 
   6  13   4        5.17        2.69      2.21 o 
   7  13   4        5.83        3.18      2.19 o 
  -6  14   4       12.29       10.99      3.66 o 
  -5  14   4      103.17      103.97     10.92 o 
  -4  14   4      117.27      137.04     11.40 o 
  -3  14   4       19.18       16.88      5.38 o 
  -2  14   4       26.93       29.80      6.53 o 
  -1  14   4        4.86        2.24      2.75 o 
   0  14   4       63.80       72.65      6.42 o 
   1  14   4        4.13        1.97      2.09 o 
   2  14   4       26.27       26.39      5.15 o 
   3  14   4       18.05       23.41      4.45 o 
   4  14   4      116.55      123.75      8.04 o 
   5  14   4      100.00       98.25      5.95 o 
   6  14   4       13.87       11.50      2.63 o 
  -4  15   4       29.93       30.28      6.99 o 
  -3  15   4       68.39       77.10      9.65 o 
  -2  15   4      109.66      128.57     11.42 o 
  -1  15   4       54.70       57.32      8.50 o 
   0  15   4       40.40       56.56      6.52 o 
   1  15   4       56.81       55.00      6.09 o 
   2  15   4      111.54      126.30      8.61 o 
   3  15   4       67.29       68.22      6.82 o 
   4  15   4       31.90       28.07      5.12 o 
   1   0   5      231.78      263.25      3.01 o 
   2   0   5     1407.40     1616.41     14.05 o 
   3   0   5     1298.75     1435.48     13.25 o 
   4   0   5      163.08      197.96      2.68 o 
   5   0   5      829.77      845.48      7.95 o 
   6   0   5      301.18      296.69      4.37 o 
   7   0   5     1487.25     1504.80     24.16 o 
   8   0   5       48.38       39.61      5.10 o 
   9   0   5      604.31      614.99     13.21 o 
  10   0   5       23.44       21.19      3.86 o 
  11   0   5      483.76      516.34     13.67 o 
  12   0   5        0.64       -2.64      2.64 o 
  13   0   5       61.23       65.99      7.21 o 
 -13   1   5       46.38       49.86      6.58 o 
 -12   1   5       46.22       46.58      5.99 o 
 -11   1   5      146.37      153.02      8.97 o 
 -10   1   5       53.13       58.00      4.47 o 
  -9   1   5      270.27      284.58      9.91 o 
  -8   1   5       59.47       63.14      3.32 o 
  -7   1   5      115.41      124.85      3.98 o 
  -6   1   5      739.71      739.89      9.83 o 
  -5   1   5       29.15       37.56      1.50 o 
  -4   1   5      354.29      374.89      4.30 o 
  -3   1   5      956.87     1086.40      9.89 o 
  -2   1   5      372.87      440.36      4.36 o 
  -1   1   5      407.11      444.41      4.37 o 
   0   1   5        8.78       10.10      0.58 o 
   1   1   5      405.06      434.63      4.25 o 
   2   1   5      375.40      443.28      3.98 o 
   3   1   5      955.60     1103.83      8.70 o 
   4   1   5      342.83      359.94      3.67 o 
   5   1   5       28.55       36.55      1.22 o 
   6   1   5      761.77      745.94      8.37 o 
   7   1   5      114.59      126.56      5.17 o 
   8   1   5       58.35       57.60      3.61 o 
   9   1   5      268.67      279.19     10.13 o 
  10   1   5       52.06       52.62      4.06 o 
  11   1   5      147.50      137.24      8.32 o 
  12   1   5       42.23       46.54      5.89 o 
  13   1   5       45.91       47.82      6.39 o 
 -12   2   5       21.32       20.77      8.15 o 
 -11   2   5      287.71      285.69     16.83 o 
 -10   2   5        6.00        4.46      2.51 o 
  -9   2   5      567.43      580.72     12.78 o 
  -8   2   5       65.74       64.16      3.45 o 
  -7   2   5      319.43      318.32      6.06 o 
  -6   2   5      278.88      289.04      5.05 o 
  -5   2   5      427.25      412.16      4.78 o 
  -4   2   5     1007.34     1084.12     11.65 o 
  -3   2   5      129.06      120.05      2.07 o 
  -2   2   5      798.94      813.96      7.66 o 
  -1   2   5      420.84      450.42      4.24 o 
   0   2   5      177.80      202.43      2.48 o 
   1   2   5      419.76      441.56      4.90 o 
   2   2   5      794.75      812.49      6.83 o 
   3   2   5      131.25      120.41      1.82 o 
   4   2   5     1010.09     1084.03      9.20 o 
   5   2   5      429.53      420.27      4.15 o 
   6   2   5      280.29      295.63      3.73 o 
   7   2   5      320.76      307.76      7.36 o 
   8   2   5       66.19       73.32      5.16 o 
   9   2   5      562.79      565.88     12.96 o 
  10   2   5        6.19        4.91      1.89 o 
  11   2   5      279.65      283.69      9.39 o 
  12   2   5       21.06       17.15      4.08 o 
 -12   3   5       84.91       98.34     11.40 o 
 -11   3   5       74.39       87.23      6.90 o 
 -10   3   5       56.14       51.68      5.23 o 
  -9   3   5        4.67        6.55      2.43 o 
  -8   3   5      306.74      300.61      8.25 o 
  -7   3   5      138.50      134.70      4.48 o 
  -6   3   5       47.57       48.87      1.86 o 
  -5   3   5      497.57      539.66      5.37 o 
  -4   3   5       12.38       20.82      0.85 o 
  -3   3   5      918.76      897.57      8.05 o 
  -2   3   5      550.40      645.03      6.09 o 
  -1   3   5      130.64      141.71      2.02 o 
   0   3   5      410.68      516.01      5.63 o 
   1   3   5      132.14      146.39      2.17 o 
   2   3   5      542.42      639.10      5.15 o 
   3   3   5      915.52      902.29      7.62 o 
   4   3   5       14.09       23.68      0.95 o 
   5   3   5      492.85      542.92      5.21 o 
   6   3   5       51.90       52.31      1.49 o 
   7   3   5      138.33      146.84      3.18 o 
   8   3   5      311.89      304.05      8.64 o 
   9   3   5        4.95        6.15      1.91 o 
  10   3   5       53.04       50.42      4.18 o 
  11   3   5       73.56       73.31      5.14 o 
  12   3   5       86.27      113.55      6.82 o 
 -12   4   5       27.92       13.61      5.94 o 
 -11   4   5      176.47      196.49      9.67 o 
 -10   4   5      104.39       97.53     11.44 o 
  -9   4   5      461.00      471.74     25.61 o 
  -8   4   5      222.14      233.49     23.69 o 
  -7   4   5      998.48     1003.31     22.31 o 
  -6   4   5      179.69      187.88      3.49 o 
  -5   4   5     1173.96     1218.36     11.71 o 
  -4   4   5      472.97      481.19      6.46 o 
  -3   4   5      234.49      222.09      3.09 o 
  -2   4   5      184.58      199.75      2.75 o 
  -1   4   5      378.68      412.44      5.15 o 
   0   4   5      332.97      347.61      3.72 o 
   1   4   5      381.50      420.21      3.82 o 
   2   4   5      179.71      193.73      2.14 o 
   3   4   5      228.22      215.38      2.84 o 
   4   4   5      466.23      468.17      4.82 o 
   5   4   5     1175.54     1202.49     11.77 o 
   6   4   5      178.08      186.64      3.76 o 
   7   4   5     1007.91     1033.55     13.02 o 
   8   4   5      224.98      223.96      5.11 o 
   9   4   5      456.20      451.86     11.68 o 
  10   4   5      105.07      105.02      5.75 o 
  11   4   5      172.29      184.17      7.71 o 
  12   4   5       27.34       30.28      5.35 o 
 -12   5   5        1.56       -2.34      2.62 o 
 -11   5   5        1.96        0.99      2.56 o 
 -10   5   5      104.16      102.84     18.30 o 
  -9   5   5       92.51       89.71      6.46 o 
  -8   5   5       14.65       17.53      5.30 o 
  -7   5   5      162.07      141.84      6.88 o 
  -6   5   5       88.71       95.40      4.29 o 
  -5   5   5        8.62        6.23      0.92 o 
  -4   5   5       61.66       71.35      1.81 o 
  -3   5   5       49.07       45.32      1.38 o 
  -2   5   5      182.23      188.20      2.78 o 
  -1   5   5      179.22      186.12      2.56 o 
   0   5   5      203.98      200.35      2.72 o 
   1   5   5      173.44      181.29      3.41 o 
   2   5   5      183.25      188.11      2.21 o 
   3   5   5       51.13       47.33      1.30 o 
   4   5   5       63.00       70.23      1.79 o 
   5   5   5        8.84        7.11      0.84 o 
   6   5   5       82.09       88.76      2.79 o 
   7   5   5      162.44      157.00      3.84 o 
   8   5   5       17.48       20.57      1.90 o 
   9   5   5       91.76      100.94      5.66 o 
  10   5   5      101.72      113.86      6.04 o 
  11   5   5        1.82        1.04      1.90 o 
  12   5   5        1.50       -0.36      1.94 o 
 -12   6   5       47.08       52.95      7.13 o 
 -11   6   5      100.41      105.84      8.48 o 
 -10   6   5       42.85       39.19      5.04 o 
  -9   6   5      251.50      247.68     10.46 o 
  -8   6   5      129.13      122.19      7.00 o 
  -7   6   5      404.82      382.66     12.15 o 
  -6   6   5      216.00      202.01      8.07 o 
  -5   6   5       36.33       33.23      4.14 o 
  -4   6   5      379.73      360.41      5.50 o 
  -3   6   5      583.85      583.42      7.54 o 
  -2   6   5      744.63      797.02      9.68 o 
  -1   6   5      102.63      135.72      2.34 o 
   0   6   5       37.50       43.23      1.18 o 
   1   6   5      101.83      134.60      1.97 o 
   2   6   5      754.20      811.92      6.65 o 
   3   6   5      583.91      583.17      6.86 o 
   4   6   5      376.04      350.30      4.99 o 
   5   6   5       36.59       33.69      1.82 o 
   6   6   5      217.27      207.69      5.05 o 
   7   6   5      401.06      386.29      6.88 o 
   8   6   5      131.31      129.51      4.76 o 
   9   6   5      256.46      271.62     10.46 o 
  10   6   5       43.95       50.56      4.54 o 
  11   6   5      103.10      115.14      6.53 o 
  12   6   5       47.67       55.04      5.22 o 
 -11   7   5        4.24        2.94      2.91 o 
 -10   7   5       57.17       67.89      8.11 o 
  -9   7   5       12.67       13.70      4.26 o 
  -8   7   5      227.84      217.32      9.47 o 
  -7   7   5      160.65      158.49      7.55 o 
  -6   7   5       57.95       64.44      4.89 o 
  -5   7   5      188.04      146.12      6.58 o 
  -4   7   5       88.87       87.33      3.64 o 
  -3   7   5      251.54      258.09      4.20 o 
  -2   7   5      137.89      129.15      2.92 o 
  -1   7   5      118.12      117.03      2.03 o 
   0   7   5       24.98       22.56      0.94 o 
   1   7   5      125.92      119.38      2.00 o 
   2   7   5      138.18      130.69      2.46 o 
   3   7   5      246.84      248.26      4.34 o 
   4   7   5       84.48       84.40      3.19 o 
   5   7   5      182.39      147.68      3.86 o 
   6   7   5       62.09       59.91      3.68 o 
   7   7   5      156.22      144.22      4.10 o 
   8   7   5      220.95      224.77      6.04 o 
   9   7   5       13.61       11.25      1.86 o 
  10   7   5       59.69       72.09      3.78 o 
  11   7   5        4.11        6.65      2.91 o 
 -11   8   5       32.60       29.02      5.14 o 
 -10   8   5       12.89       13.34      3.63 o 
  -9   8   5      115.57      135.89      8.02 o 
  -8   8   5       36.63       34.13      4.46 o 
  -7   8   5      389.46      342.95     11.98 o 
  -6   8   5       68.30       58.60      4.91 o 
  -5   8   5      785.33      739.84     17.77 o 
  -4   8   5      523.87      516.17     22.74 o 
  -3   8   5      155.25      143.10      6.48 o 
  -2   8   5       88.31       89.23      2.41 o 
  -1   8   5       88.18       79.19      3.02 o 
   0   8   5       29.39       38.05      1.47 o 
   1   8   5       88.03       77.69      1.94 o 
   2   8   5       95.24       96.94      2.54 o 
   3   8   5      159.93      157.06      3.66 o 
   4   8   5      537.22      519.73      8.29 o 
   5   8   5      784.17      734.36     10.83 o 
   6   8   5       68.93       68.04      2.91 o 
   7   8   5      388.96      365.02      7.12 o 
   8   8   5       35.11       31.69      2.43 o 
   9   8   5      115.29      120.35      4.75 o 
  10   8   5       12.68       10.31      2.81 o 
  11   8   5       32.11       31.74      4.59 o 
 -10   9   5        1.97        1.63      2.58 o 
  -9   9   5       15.00        8.59      3.12 o 
  -8   9   5       81.81       68.99      9.31 o 
  -7   9   5       50.08       58.07      5.44 o 
  -6   9   5       14.44       15.95      4.74 o 
  -5   9   5       72.39       63.91      6.99 o 
  -4   9   5      224.49      200.78      7.58 o 
  -3   9   5       18.02       10.92      1.82 o 
  -2   9   5       59.40       55.41      2.83 o 
  -1   9   5       23.73       23.67      1.50 o 
   0   9   5      421.10      360.32      5.22 o 
   1   9   5       20.11       19.85      1.46 o 
   2   9   5       57.91       53.28      2.36 o 
   3   9   5       15.27        9.01      1.34 o 
   4   9   5      230.50      203.27      4.86 o 
   5   9   5       69.19       64.91      2.93 o 
   6   9   5       14.39       15.35      1.77 o 
   7   9   5       51.79       55.73      2.97 o 
   8   9   5       85.99       79.79      4.23 o 
   9   9   5       14.54       13.42      2.53 o 
  10   9   5        2.18        3.48      2.39 o 
 -10  10   5        1.55       -1.20      4.42 o 
  -9  10   5      301.73      287.91     17.15 o 
  -8  10   5       16.62       11.08      3.48 o 
  -7  10   5       84.87       81.14      6.39 o 
  -6  10   5       66.15       59.69      7.58 o 
  -5  10   5      145.53      137.58      6.13 o 
  -4  10   5      241.49      238.14      6.75 o 
  -3  10   5      261.63      233.14      7.90 o 
  -2  10   5      245.28      242.05      6.72 o 
  -1  10   5       22.13       26.70      2.26 o 
   0  10   5      608.14      567.21      9.13 o 
   1  10   5       21.58       24.65      2.05 o 
   2  10   5      252.14      237.19      4.76 o 
   3  10   5      261.88      234.28      5.33 o 
   4  10   5      245.79      252.76      5.70 o 
   5  10   5      149.66      140.19      4.69 o 
   6  10   5       67.92       73.86      4.35 o 
   7  10   5       82.40       80.82      3.65 o 
   8  10   5       15.65       13.72      2.85 o 
   9  10   5      297.20      284.55      8.48 o 
  10  10   5        1.62        2.08      2.30 o 
  -9  11   5        8.72       15.16      5.82 o 
  -8  11   5       77.09       97.17     10.21 o 
  -7  11   5       36.83       29.97      6.47 o 
  -6  11   5       53.18       48.38      4.29 o 
  -5  11   5      141.33      148.85      6.79 o 
  -4  11   5       84.83       71.51      5.74 o 
  -3  11   5       95.59       89.82      5.08 o 
  -2  11   5       34.23       38.34      3.06 o 
  -1  11   5       84.48       75.44      4.12 o 
   0  11   5       30.58       41.97      4.24 o 
   1  11   5       76.81       66.31      3.49 o 
   2  11   5       33.08       31.43      2.22 o 
   3  11   5       92.92       87.55      3.38 o 
   4  11   5       84.47       81.20      3.43 o 
   5  11   5      141.79      153.35      4.87 o 
   6  11   5       56.10       52.82      3.09 o 
   7  11   5       34.82       37.88      4.74 o 
   8  11   5       79.92       88.12      5.00 o 
   9  11   5        8.00        6.99      2.35 o 
  -8  12   5       15.76       22.09      6.34 o 
  -7  12   5      101.14       88.71      9.88 o 
  -6  12   5      136.35      155.66     12.00 o 
  -5  12   5       94.74       97.22     10.87 o 
  -4  12   5       51.67       51.00      4.40 o 
  -3  12   5       93.22       95.62      5.61 o 
  -2  12   5      548.17      570.45     12.35 o 
  -1  12   5       30.39       23.35      3.78 o 
   0  12   5       15.85       23.45      7.63 o 
   1  12   5       31.03       28.37      3.27 o 
   2  12   5      539.50      565.10     11.08 o 
   3  12   5       94.23       90.67      4.06 o 
   4  12   5       49.81       48.21      2.93 o 
   5  12   5       95.55       95.41      3.97 o 
   6  12   5      140.70      154.04      6.04 o 
   7  12   5      101.03       96.44      5.19 o 
   8  12   5       16.86       17.72      2.95 o 
  -7  13   5      131.50      138.19      8.50 o 
  -6  13   5       11.38        7.42      3.32 o 
  -5  13   5      131.93      139.32      8.89 o 
  -4  13   5       43.36       45.92      4.49 o 
  -3  13   5       85.62       91.42     10.31 o 
  -2  13   5        5.59        8.56      3.15 o 
  -1  13   5      141.80      147.81     15.91 o 
   0  13   5       18.76       22.38      3.95 o 
   1  13   5      146.65      147.26      6.50 o 
   2  13   5        5.78        2.84      1.90 o 
   3  13   5       85.65       98.96      8.67 o 
   4  13   5       42.50       41.83      4.65 o 
   5  13   5      135.45      133.95      5.66 o 
   6  13   5       11.02       10.74      2.40 o 
   7  13   5      130.68      150.23      6.34 o 
  -5  14   5       49.36       41.41      7.90 o 
  -4  14   5      336.48      375.84     19.34 o 
  -3  14   5       93.59       92.82      9.79 o 
  -2  14   5      145.64      152.68     11.98 o 
  -1  14   5      149.58      157.40      8.81 o 
   0  14   5      968.26     1033.79     67.81 o 
   1  14   5      148.67      159.44      8.72 o 
   2  14   5      144.28      159.69      9.11 o 
   3  14   5       92.23       99.04      7.47 o 
   4  14   5      337.16      354.62     10.90 o 
   5  14   5       48.16       46.87      4.56 o 
  -4  15   5       13.00        9.63      5.11 o 
  -3  15   5       62.84       75.05      9.39 o 
  -2  15   5       11.98       12.81      5.25 o 
  -1  15   5       86.00       78.97      9.63 o 
   0  15   5       54.59       49.95      5.89 o 
   1  15   5       86.30       94.74      7.44 o 
   2  15   5       12.24        8.48      4.99 o 
   3  15   5       66.84       77.60      7.16 o 
   0   0   6     3959.47     4554.58     43.87 o 
   1   0   6     2599.11     2679.78     20.24 o 
   2   0   6      507.56      572.15      6.04 o 
   3   0   6       34.23       73.20      1.85 o 
   4   0   6       52.88       55.49      1.61 o 
   5   0   6      181.13      192.22      3.57 o 
   6   0   6     1038.79     1060.24     12.91 o 
   7   0   6      149.40      152.31      3.63 o 
   8   0   6      135.27      153.18      5.70 o 
   9   0   6        6.50        6.96      1.93 o 
  10   0   6        1.54        0.55      2.11 o 
  11   0   6       26.04       25.98      4.51 o 
  12   0   6        1.42       -0.52      2.60 o 
 -12   1   6       16.98        8.89      4.57 o 
 -11   1   6        7.50        3.72      3.35 o 
 -10   1   6       87.82       96.87      5.66 o 
  -9   1   6       92.75       94.74      8.46 o 
  -8   1   6      262.03      270.43      8.73 o 
  -7   1   6      213.60      208.94      4.40 o 
  -6   1   6      803.09      779.63     11.83 o 
  -5   1   6      147.69      160.62      2.97 o 
  -4   1   6      273.98      267.84      4.04 o 
  -3   1   6        4.03        2.31      0.48 o 
  -2   1   6      656.41      585.86      5.71 o 
  -1   1   6      120.70      140.03      2.06 o 
   0   1   6      441.25      346.50      3.72 o 
   1   1   6      118.47      137.93      2.11 o 
   2   1   6      661.23      593.67      6.63 o 
   3   1   6        4.50        2.73      0.45 o 
   4   1   6      269.85      258.19      3.61 o 
   5   1   6      145.79      158.85      2.68 o 
   6   1   6      795.83      763.21      9.39 o 
   7   1   6      211.91      202.67      6.28 o 
   8   1   6      264.65      261.83      7.76 o 
   9   1   6       92.65       94.30      4.86 o 
  10   1   6       91.80       89.27      5.12 o 
  11   1   6        7.66        8.04      4.43 o 
  12   1   6       17.36       10.88      5.08 o 
 -12   2   6        2.14        0.45      3.96 o 
 -11   2   6       81.40       78.19      7.07 o 
 -10   2   6       76.63       60.38      8.24 o 
  -9   2   6       18.27       22.61      5.18 o 
  -8   2   6      209.75      207.59      8.48 o 
  -7   2   6       85.83       70.00      4.11 o 
  -6   2   6      107.42      102.76      2.25 o 
  -5   2   6      467.44      447.12      6.26 o 
  -4   2   6      171.31      179.56      3.15 o 
  -3   2   6     2588.22     2617.77     20.36 o 
  -2   2   6      674.13      761.47      7.04 o 
  -1   2   6     2362.32     2263.25     19.30 o 
   0   2   6      327.23      363.03      3.85 o 
   1   2   6     2364.97     2256.89     21.97 o 
   2   2   6      676.12      768.14      6.46 o 
   3   2   6     2570.44     2602.44     19.51 o 
   4   2   6      169.30      180.47      2.70 o 
   5   2   6      484.28      461.94      5.34 o 
   6   2   6      106.89      104.96      2.60 o 
   7   2   6       89.22       84.47      2.86 o 
   8   2   6      208.79      207.83      9.28 o 
   9   2   6       18.34       18.99      2.81 o 
  10   2   6       77.57       79.02      5.06 o 
  11   2   6       78.71       73.93     10.06 o 
  12   2   6        2.25        2.91      2.91 o 
 -12   3   6      162.87      175.88     10.45 o 
 -11   3   6        4.25        6.00      4.71 o 
 -10   3   6       36.96       31.52      6.61 o 
  -9   3   6       31.74       33.49      6.52 o 
  -8   3   6      197.71      203.73      8.34 o 
  -7   3   6      269.87      271.62      7.90 o 
  -6   3   6      105.72      121.19      2.83 o 
  -5   3   6       20.30       24.29      1.24 o 
  -4   3   6      593.55      530.07      6.14 o 
  -3   3   6       29.44       36.68      1.14 o 
  -2   3   6      350.97      339.14      3.68 o 
  -1   3   6      296.53      312.71      3.51 o 
   0   3   6     2732.58     2711.42     21.14 o 
   1   3   6      297.28      312.22      3.48 o 
   2   3   6      348.44      326.17      3.34 o 
   3   3   6       28.43       34.17      1.12 o 
   4   3   6      586.18      535.86      5.53 o 
   5   3   6       19.42       24.44      1.16 o 
   6   3   6       97.37      104.17      2.73 o 
   7   3   6      270.33      278.28      5.80 o 
   8   3   6      196.34      198.43      6.23 o 
   9   3   6       31.12       28.44      4.49 o 
  10   3   6       36.88       33.17      3.72 o 
  11   3   6        4.00        5.40      2.28 o 
  12   3   6      163.49      159.85      7.54 o 
 -12   4   6       70.17       53.03      9.00 o 
 -11   4   6       37.45       34.96      7.56 o 
 -10   4   6        1.38        1.35      3.48 o 
  -9   4   6      309.72      316.47     16.89 o 
  -8   4   6      258.44      260.39     14.45 o 
  -7   4   6      243.58      244.57      8.76 o 
  -6   4   6      153.72      167.92      5.70 o 
  -5   4   6      321.53      313.01      6.51 o 
  -4   4   6      205.99      193.65      3.30 o 
  -3   4   6      564.80      536.60      6.42 o 
  -2   4   6      104.51      120.24      2.01 o 
  -1   4   6      876.37      798.27      7.48 o 
   0   4   6        0.71        1.14      0.36 o 
   1   4   6      865.65      787.38      6.65 o 
   2   4   6      103.10      117.01      1.69 o 
   3   4   6      584.50      560.69      5.50 o 
   4   4   6      205.42      187.46      3.20 o 
   5   4   6      307.55      294.84      4.62 o 
   6   4   6      156.16      164.22      4.96 o 
   7   4   6      249.02      249.43      5.65 o 
   8   4   6      260.95      273.41      8.91 o 
   9   4   6      308.39      310.02      6.84 o 
  10   4   6        1.62       -0.11      1.68 o 
  11   4   6       37.39       37.84      5.32 o 
  12   4   6       69.82       66.60      5.41 o 
 -12   5   6        0.87       -3.36      3.36 o 
 -11   5   6       11.51       19.17      6.37 o 
 -10   5   6      285.31      280.76     16.54 o 
  -9   5   6        0.17       -0.93      3.07 o 
  -8   5   6       77.48      103.80      9.20 o 
  -7   5   6      136.58      135.23      9.81 o 
  -6   5   6      151.09      153.66     15.44 o 
  -5   5   6      224.17      228.21      6.72 o 
  -4   5   6      525.06      484.68     10.43 o 
  -3   5   6      225.24      240.96      3.92 o 
  -2   5   6     2712.25     2698.94     22.43 o 
  -1   5   6      544.64      576.22      5.99 o 
   0   5   6     1267.37     1244.67     10.35 o 
   1   5   6      549.01      574.00      5.11 o 
   2   5   6     2736.80     2721.08     18.49 o 
   3   5   6      227.06      243.93      3.61 o 
   4   5   6      535.34      496.12      6.54 o 
   5   5   6      222.96      225.36      4.38 o 
   6   5   6      155.04      159.04      4.26 o 
   7   5   6      134.85      144.59      4.31 o 
   8   5   6       72.25       86.63      5.62 o 
   9   5   6        0.32        2.35      1.25 o 
  10   5   6      284.33      262.85      9.26 o 
  11   5   6       11.78       12.53      4.08 o 
  12   5   6        0.79        1.67      2.22 o 
 -11   6   6       82.75       97.18     10.83 o 
 -10   6   6       17.77       17.65      5.78 o 
  -9   6   6        8.98       15.99      5.33 o 
  -8   6   6       47.92       51.19      7.16 o 
  -7   6   6      222.66      202.86     12.10 o 
  -6   6   6       39.77       39.08      5.63 o 
  -5   6   6      916.02      841.07     29.89 o 
  -4   6   6      278.03      256.21      5.80 o 
  -3   6   6     1239.79     1222.45     16.96 o 
  -2   6   6        9.23        8.27      0.87 o 
  -1   6   6      838.62      819.86      7.89 o 
   0   6   6       43.37       48.49      1.35 o 
   1   6   6      848.66      819.97      6.85 o 
   2   6   6        9.42        9.02      0.96 o 
   3   6   6     1219.99     1195.37     12.76 o 
   4   6   6      282.58      253.80      4.43 o 
   5   6   6      923.05      839.26     15.40 o 
   6   6   6       40.75       38.65      2.71 o 
   7   6   6      212.69      194.84      4.69 o 
   8   6   6       50.48       50.72      4.34 o 
   9   6   6        8.30        8.27      1.75 o 
  10   6   6       17.12       16.12      2.15 o 
  11   6   6       82.31       85.89      6.00 o 
 -11   7   6       23.55       24.63      7.11 o 
 -10   7   6       63.77       67.21      9.34 o 
  -9   7   6       97.27       93.02      9.88 o 
  -8   7   6       95.18       90.20      9.07 o 
  -7   7   6      113.02      104.41      8.99 o 
  -6   7   6      182.54      187.91     11.30 o 
  -5   7   6      115.23       96.69      7.89 o 
  -4   7   6      859.80      898.20     19.95 o 
  -3   7   6       29.31       39.02      2.03 o 
  -2   7   6      442.62      395.16      6.29 o 
  -1   7   6      381.51      379.14      4.35 o 
   0   7   6        7.87        4.96      0.66 o 
   1   7   6      380.03      363.17      4.35 o 
   2   7   6      453.58      408.86      5.56 o 
   3   7   6       27.85       36.65      1.77 o 
   4   7   6      875.25      898.63     12.07 o 
   5   7   6      114.25       94.80      3.70 o 
   6   7   6      180.20      184.76      4.62 o 
   7   7   6      115.73      118.32      3.81 o 
   8   7   6       94.55       86.09      4.97 o 
   9   7   6       99.58       95.80      4.24 o 
  10   7   6       61.62       80.34      5.70 o 
  11   7   6       25.03       29.04      4.09 o 
 -11   8   6       50.53       43.72      8.56 o 
 -10   8   6      110.69      122.42     11.38 o 
  -9   8   6       87.58       83.26      9.59 o 
  -8   8   6      129.30      122.29     10.28 o 
  -7   8   6      158.19      155.88     10.88 o 
  -6   8   6       65.71       79.13      7.95 o 
  -5   8   6      110.03      105.94      8.19 o 
  -4   8   6      319.80      293.34     13.62 o 
  -3   8   6      763.32      667.07     19.56 o 
  -2   8   6      514.46      447.44      6.62 o 
  -1   8   6      344.53      346.68      5.62 o 
   0   8   6       29.48       23.78      1.28 o 
   1   8   6      342.89      343.79      4.65 o 
   2   8   6      514.69      433.65      6.06 o 
   3   8   6      781.83      688.56      9.55 o 
   4   8   6      318.00      302.15      5.99 o 
   5   8   6      101.32       97.57      3.37 o 
   6   8   6       67.36       71.32      3.08 o 
   7   8   6      157.43      150.51      4.44 o 
   8   8   6      125.52      131.72      4.84 o 
   9   8   6       86.97       86.66      4.90 o 
  10   8   6      112.68      118.82      9.34 o 
  11   8   6       52.61       41.09      5.86 o 
 -10   9   6        4.85        2.83      4.43 o 
  -9   9   6      116.94      136.81     11.54 o 
  -8   9   6      115.69      114.04     10.21 o 
  -7   9   6       11.93       14.27      4.92 o 
  -6   9   6      566.85      505.22     21.33 o 
  -5   9   6       78.71       74.75      7.69 o 
  -4   9   6      452.47      450.72     17.98 o 
  -3   9   6       13.70       19.76      2.23 o 
  -2   9   6      151.42      153.93      7.87 o 
  -1   9   6        1.76        2.54      0.93 o 
   0   9   6      697.94      682.59      9.81 o 
   1   9   6        1.60        2.26      0.85 o 
   2   9   6      143.93      145.72      4.04 o 
   3   9   6       13.78       18.67      1.77 o 
   4   9   6      448.69      445.14      7.87 o 
   5   9   6       79.64       83.49      3.31 o 
   6   9   6      572.53      570.60      9.59 o 
   7   9   6       10.75       11.32      1.81 o 
   8   9   6      115.83      123.27      4.34 o 
   9   9   6      118.85      118.41      6.64 o 
  10   9   6        4.78        1.89      2.46 o 
  -9  10   6       16.11        6.33      4.82 o 
  -8  10   6       48.47       60.75      8.47 o 
  -7  10   6        2.59        3.89      3.86 o 
  -6  10   6       46.25       48.32      7.09 o 
  -5  10   6      207.97      197.54     11.97 o 
  -4  10   6       28.73       29.42      3.25 o 
  -3  10   6       41.93       52.58      3.39 o 
  -2  10   6      146.33      152.93      5.34 o 
  -1  10   6      263.96      253.81      6.92 o 
   0  10   6       65.98       48.90      3.80 o 
   1  10   6      268.10      255.05      6.63 o 
   2  10   6      145.21      156.18      4.36 o 
   3  10   6       42.21       54.47      3.30 o 
   4  10   6       28.71       33.66      2.39 o 
   5  10   6      211.92      190.12      5.13 o 
   6  10   6       43.61       44.37      3.05 o 
   7  10   6        1.72       -0.43      1.21 o 
   8  10   6       50.97       60.27      4.15 o 
   9  10   6       14.52       15.63      3.98 o 
  -9  11   6       80.81       77.60      9.83 o 
  -8  11   6       50.78       40.50      7.50 o 
  -7  11   6        8.84       14.33      5.12 o 
  -6  11   6       77.92       74.50      5.02 o 
  -5  11   6       12.68        9.41      2.57 o 
  -4  11   6       38.60       42.12      7.18 o 
  -3  11   6      170.85      186.09      7.31 o 
  -2  11   6      106.28      110.05      4.76 o 
  -1  11   6       99.75       88.81      5.73 o 
   0  11   6        4.81        4.72      2.69 o 
   1  11   6       98.66       89.23      3.95 o 
   2  11   6      106.99      103.38     10.78 o 
   3  11   6      170.13      163.77      4.70 o 
   4  11   6       36.54       35.20      2.56 o 
   5  11   6       11.71       11.42      1.92 o 
   6  11   6       76.29       68.38      3.67 o 
   7  11   6        9.13       10.18      2.37 o 
   8  11   6       51.68       62.50      4.47 o 
   9  11   6       76.58       71.36      5.81 o 
  -8  12   6       63.98       66.06      9.18 o 
  -7  12   6      136.77      136.21     11.85 o 
  -6  12   6      150.69      161.36     12.32 o 
  -5  12   6       17.12       13.75      3.00 o 
  -4  12   6       75.91       69.71     10.50 o 
  -3  12   6       13.81       13.44      2.89 o 
  -2  12   6       13.02        9.31      3.91 o 
  -1  12   6      161.63      161.84      7.97 o 
   0  12   6      173.25      193.87      8.74 o 
   1  12   6      163.91      155.54      7.70 o 
   2  12   6       12.44        6.83      2.13 o 
   3  12   6       16.03       14.45      2.65 o 
   4  12   6       75.73       73.28      3.73 o 
   5  12   6       19.67       17.30      2.19 o 
   6  12   6      152.69      159.82      6.22 o 
   7  12   6      134.38      130.81      6.54 o 
   8  12   6       63.76       60.82      4.54 o 
  -6  13   6       37.92       26.81      6.68 o 
  -5  13   6       86.32       79.11      9.21 o 
  -4  13   6       79.32       89.69      5.96 o 
  -3  13   6        8.01        4.12      2.41 o 
  -2  13   6      179.28      189.92      9.77 o 
  -1  13   6        6.14       11.43      3.42 o 
   0  13   6      395.26      427.82     24.57 o 
   1  13   6        5.85        8.15      4.89 o 
   2  13   6      179.37      183.29     11.57 o 
   3  13   6        7.27        6.55      2.41 o 
   4  13   6       83.59       87.41      5.44 o 
   5  13   6       88.01       96.28      5.10 o 
   6  13   6       37.49       42.58      6.99 o 
   7  13   6       54.47       54.37      8.45 o 
  -5  14   6      109.36      100.57     10.69 o 
  -4  14   6        4.47        5.24      4.36 o 
  -3  14   6       67.62       81.11      9.55 o 
  -2  14   6      106.79      102.18     10.23 o 
  -1  14   6       26.44       24.86      4.58 o 
   0  14   6        3.59        4.03      3.01 o 
   1  14   6       25.01       28.51      6.90 o 
   2  14   6      105.70      106.03      7.85 o 
   3  14   6       67.71       71.89      6.76 o 
   4  14   6        3.93        7.50      2.64 o 
   5  14   6      105.78      107.33      7.92 o 
  -3  15   6       10.82       18.89      5.96 o 
  -2  15   6      180.46      208.19     14.29 o 
  -1  15   6       31.12       38.64      5.51 o 
   0  15   6       27.04       22.40      7.31 o 
   1  15   6       30.55       31.28      7.89 o 
   2  15   6      186.56      191.94     15.03 o 
   3  15   6       11.43        9.55      3.54 o 
   1   0   7      166.63      220.84      2.89 o 
   2   0   7      316.06      386.29      4.30 o 
   3   0   7      255.17      192.33      3.88 o 
   4   0   7      241.67      292.80      4.57 o 
   5   0   7      783.95      804.46     11.26 o 
   6   0   7      270.74      242.30      4.77 o 
   7   0   7     1007.45     1027.56     18.23 o 
   8   0   7        4.40        5.34      1.15 o 
   9   0   7      228.54      216.26      7.33 o 
  10   0   7       48.62       38.34      5.05 o 
  11   0   7      128.33      140.89     13.95 o 
  12   0   7      134.10      150.14     13.75 o 
 -12   1   7      125.78      145.92     13.64 o 
 -11   1   7       69.88       60.82      6.55 o 
 -10   1   7        1.03        2.84      2.05 o 
  -9   1   7      270.43      265.97     19.09 o 
  -8   1   7       92.38      100.80      5.35 o 
  -7   1   7      208.44      209.18      6.13 o 
  -6   1   7       16.62       18.51      1.35 o 
  -5   1   7      611.33      619.26      9.22 o 
  -4   1   7      419.16      393.48      5.50 o 
  -3   1   7       55.95       42.29      1.49 o 
  -2   1   7      394.71      455.64      5.35 o 
  -1   1   7      269.80      295.74      4.59 o 
   0   1   7     1339.87     1488.72     12.69 o 
   1   1   7      267.49      288.03      3.60 o 
   2   1   7      397.24      460.33      5.13 o 
   3   1   7       54.33       38.42      1.41 o 
   4   1   7      417.02      388.49      5.28 o 
   5   1   7      608.09      622.32      7.90 o 
   6   1   7       14.80       16.56      1.13 o 
   7   1   7      211.49      207.80      4.88 o 
   8   1   7       95.32       95.41      4.34 o 
   9   1   7      266.45      276.67     13.81 o 
  10   1   7        0.75        0.91      1.78 o 
  11   1   7       69.63       67.58      6.70 o 
  12   1   7      122.68      131.85      9.26 o 
 -12   2   7       23.91       22.83     10.53 o 
 -11   2   7      153.05      139.04      8.96 o 
 -10   2   7       96.02      102.36     10.66 o 
  -9   2   7      238.10      228.88     18.50 o 
  -8   2   7       52.46       50.29      8.90 o 
  -7   2   7      399.48      426.15     13.00 o 
  -6   2   7      119.61      129.98      3.26 o 
  -5   2   7      274.28      258.25      5.04 o 
  -4   2   7       71.59       79.53      2.14 o 
  -3   2   7      101.30      102.25      2.00 o 
  -2   2   7      143.62      162.15      2.62 o 
  -1   2   7      307.79      327.74      3.88 o 
   0   2   7       13.55       19.36      0.85 o 
   1   2   7      308.23      333.05      3.57 o 
   2   2   7      146.66      162.15      2.69 o 
   3   2   7      102.39      103.45      2.27 o 
   4   2   7       69.09       76.74      2.12 o 
   5   2   7      272.26      255.99      5.46 o 
   6   2   7      123.43      129.08      3.07 o 
   7   2   7      386.63      395.25      7.56 o 
   8   2   7       55.06       61.11      5.74 o 
   9   2   7      234.30      235.82      5.70 o 
  10   2   7       95.92       97.63      5.63 o 
  11   2   7      154.21      157.52      7.12 o 
  12   2   7       22.67       19.99      4.51 o 
 -12   3   7       53.67       60.20      7.22 o 
 -11   3   7      131.46      131.97     12.07 o 
 -10   3   7      105.30      101.00     10.44 o 
  -9   3   7       96.23       84.88      9.04 o 
  -8   3   7       63.92       74.17      8.37 o 
  -7   3   7      586.07      619.01     13.45 o 
  -6   3   7      111.22      103.16      4.60 o 
  -5   3   7      348.95      346.62      5.54 o 
  -4   3   7       82.05       73.05      2.54 o 
  -3   3   7      627.56      646.01      6.41 o 
  -2   3   7      567.02      622.30      6.17 o 
  -1   3   7      368.26      361.98      4.07 o 
   0   3   7      177.52      186.23      3.08 o 
   1   3   7      374.34      371.47      4.27 o 
   2   3   7      560.29      611.80      5.94 o 
   3   3   7      624.32      646.14      6.66 o 
   4   3   7       81.31       76.97      2.35 o 
   5   3   7      355.22      335.64      5.60 o 
   6   3   7      106.73       93.79      3.24 o 
   7   3   7      581.30      585.66     10.09 o 
   8   3   7       62.80       68.63      3.07 o 
   9   3   7       92.86       89.10      3.55 o 
  10   3   7      106.96      119.37      6.19 o 
  11   3   7      127.97      133.60      6.81 o 
  12   3   7       52.15       55.29      5.93 o 
 -12   4   7        7.02        8.67      5.26 o 
 -11   4   7       69.68       67.44      9.63 o 
 -10   4   7       19.34       23.36      6.09 o 
  -9   4   7      192.98      190.54     13.11 o 
  -8   4   7       15.41       11.89      4.17 o 
  -7   4   7      778.14      776.77     30.12 o 
  -6   4   7       53.61       54.23      4.86 o 
  -5   4   7     1006.09      979.68     17.53 o 
  -4   4   7        5.33        9.50      1.32 o 
  -3   4   7      828.67      842.84      8.80 o 
  -2   4   7       43.55       53.00      1.47 o 
  -1   4   7        2.56        1.23      0.44 o 
   0   4   7      750.18      709.52      6.67 o 
   1   4   7        2.54        0.89      0.42 o 
   2   4   7       44.77       56.48      1.44 o 
   3   4   7      833.24      855.13      9.30 o 
   4   4   7        6.32       10.54      1.19 o 
   5   4   7     1002.66     1005.52     14.58 o 
   6   4   7       50.62       60.41      2.94 o 
   7   4   7      774.03      739.24     12.11 o 
   8   4   7       15.47       11.50      1.69 o 
   9   4   7      191.48      207.62      9.48 o 
  10   4   7       20.95       19.60      2.17 o 
  11   4   7       71.21       62.20      5.15 o 
  12   4   7        7.75       11.65      3.11 o 
 -11   5   7       29.97       29.93      7.55 o 
 -10   5   7       31.65       34.51      7.18 o 
  -9   5   7      241.28      240.97     14.85 o 
  -8   5   7      228.49      229.69     13.74 o 
  -7   5   7       49.30       41.86      6.32 o 
  -6   5   7       67.25       67.58      3.78 o 
  -5   5   7      224.67      222.43      6.53 o 
  -4   5   7      218.80      194.38      7.79 o 
  -3   5   7       45.01       60.20      1.84 o 
  -2   5   7      338.63      343.12      4.43 o 
  -1   5   7      652.58      625.33      6.47 o 
   0   5   7       21.93       22.73      1.06 o 
   1   5   7      641.53      624.35      5.82 o 
   2   5   7      333.28      332.58      4.36 o 
   3   5   7       45.87       64.43      2.17 o 
   4   5   7      212.04      189.09      3.69 o 
   5   5   7      217.83      207.98      4.53 o 
   6   5   7       63.19       63.07      2.99 o 
   7   5   7       51.07       50.78      2.85 o 
   8   5   7      223.83      224.87      5.90 o 
   9   5   7      241.76      247.20      6.42 o 
  10   5   7       33.54       40.83      2.98 o 
  11   5   7       30.67       35.86      4.36 o 
 -11   6   7      109.11       94.20     11.05 o 
 -10   6   7        6.30        8.87      5.30 o 
  -9   6   7      136.83      124.46     10.67 o 
  -8   6   7       36.29       30.69      6.04 o 
  -7   6   7       29.20       33.95      6.00 o 
  -6   6   7       37.62       38.05      5.77 o 
  -5   6   7       79.58       74.46      5.91 o 
  -4   6   7      151.20      154.75      5.20 o 
  -3   6   7      489.13      466.36      7.60 o 
  -2   6   7     1144.90     1146.26     12.32 o 
  -1   6   7      583.90      612.71      6.85 o 
   0   6   7      959.47     1033.73      8.75 o 
   1   6   7      589.59      623.42      6.16 o 
   2   6   7     1143.14     1137.97     11.95 o 
   3   6   7      495.05      477.76      6.91 o 
   4   6   7      156.98      160.45      3.74 o 
   5   6   7       80.27       72.98      2.78 o 
   6   6   7       39.77       39.26      2.46 o 
   7   6   7       28.07       30.36      2.45 o 
   8   6   7       35.34       40.61      4.55 o 
   9   6   7      137.22      127.19      4.73 o 
  10   6   7        6.02       10.97      1.97 o 
  11   6   7      109.67       94.64      6.30 o 
 -11   7   7      123.43      121.07     12.47 o 
 -10   7   7       68.65       70.43      9.40 o 
  -9   7   7       89.18       87.34      9.68 o 
  -8   7   7       28.46       35.43      6.56 o 
  -7   7   7      137.19      120.45      9.91 o 
  -6   7   7      281.87      241.95     13.42 o 
  -5   7   7      111.87      126.88      9.09 o 
  -4   7   7      224.09      208.70      6.15 o 
  -3   7   7      188.09      162.41      5.93 o 
  -2   7   7      113.26      120.32      3.47 o 
  -1   7   7      169.58      167.91      3.41 o 
   0   7   7        2.20        1.14      0.56 o 
   1   7   7      172.90      174.43      3.37 o 
   2   7   7      117.21      124.83      3.92 o 
   3   7   7      183.46      164.97      4.90 o 
   4   7   7      219.47      198.15      6.22 o 
   5   7   7      107.88      121.14      3.66 o 
   6   7   7      278.44      263.18      6.67 o 
   7   7   7      133.11      129.27      4.59 o 
   8   7   7       31.40       35.81      2.83 o 
   9   7   7       89.48      101.57     11.43 o 
  10   7   7       69.67       76.90      6.12 o 
  11   7   7      126.54      147.11      8.77 o 
 -10   8   7       56.04       59.62      9.28 o 
  -9   8   7       91.88       76.39      9.30 o 
  -8   8   7        7.50        2.71      3.71 o 
  -7   8   7      103.22      106.01      9.50 o 
  -6   8   7       58.66       54.76      6.89 o 
  -5   8   7      188.48      205.14     11.84 o 
  -4   8   7      399.17      392.92     16.24 o 
  -3   8   7      249.42      233.51      8.06 o 
  -2   8   7       99.94      104.23      3.93 o 
  -1   8   7      153.79      148.07      3.54 o 
   0   8   7       31.91       35.34      1.79 o 
   1   8   7      156.42      159.98      3.57 o 
   2   8   7      104.99      110.07      3.42 o 
   3   8   7      248.86      218.84      5.80 o 
   4   8   7      401.42      386.44      7.10 o 
   5   8   7      192.07      198.46      6.61 o 
   6   8   7       62.44       61.40      3.00 o 
   7   8   7      108.07      116.96      4.49 o 
   8   8   7        8.11        1.62      2.19 o 
   9   8   7       94.25       80.92      5.69 o 
  10   8   7       55.92       63.05      5.44 o 
 -10   9   7       50.10       55.04      8.94 o 
  -9   9   7      120.85      144.63     12.27 o 
  -8   9   7        5.51        2.36      4.45 o 
  -7   9   7      178.22      172.66     12.09 o 
  -6   9   7       30.36       22.41      5.36 o 
  -5   9   7       11.67       18.38      4.81 o 
  -4   9   7       53.52       53.15      6.38 o 
  -3   9   7      100.87       98.61      6.38 o 
  -2   9   7      272.53      266.36      8.51 o 
  -1   9   7      274.46      252.72      4.94 o 
   0   9   7       94.14       89.30      3.44 o 
   1   9   7      273.44      250.89      6.97 o 
   2   9   7      271.30      247.02      5.83 o 
   3   9   7       96.03       95.68      3.98 o 
   4   9   7       56.57       50.01      2.68 o 
   5   9   7        9.86        7.28      1.47 o 
   6   9   7       28.30       17.24      2.00 o 
   7   9   7      174.46      170.92      5.05 o 
   8   9   7        4.44        1.50      2.02 o 
   9   9   7      122.68      132.21     11.15 o 
  10   9   7       50.47       40.87      4.66 o 
  -9  10   7      117.59      124.07     11.48 o 
  -8  10   7       46.93       48.96      7.85 o 
  -7  10   7      171.30      178.38     12.54 o 
  -6  10   7      320.01      352.04     17.16 o 
  -5  10   7       73.76       68.30      7.68 o 
  -4  10   7      269.23      281.04      9.18 o 
  -3  10   7       43.24       47.26      3.25 o 
  -2  10   7      339.61      335.40      8.31 o 
  -1  10   7       26.77       21.83      2.66 o 
   0  10   7      155.38      160.66      9.64 o 
   1  10   7       25.23       22.53      2.56 o 
   2  10   7      340.37      324.69      7.64 o 
   3  10   7       46.15       42.59      3.46 o 
   4  10   7      272.05      276.06      6.24 o 
   5  10   7       72.17       71.32      3.34 o 
   6  10   7      321.74      332.80      7.29 o 
   7  10   7      172.76      173.27      8.45 o 
   8  10   7       49.23       42.67      6.29 o 
   9  10   7      118.51      127.37      7.14 o 
  -8  11   7       11.64        7.57      4.94 o 
  -7  11   7        8.72       16.47      5.56 o 
  -6  11   7       44.74       35.36      6.91 o 
  -5  11   7      203.51      190.13      7.85 o 
  -4  11   7      237.39      233.87     13.63 o 
  -3  11   7      172.89      169.83      6.09 o 
  -2  11   7        3.80        2.58      1.67 o 
  -1  11   7       35.91       46.84      4.54 o 
   0  11   7      207.39      184.37      8.03 o 
   1  11   7       34.88       37.86      8.11 o 
   2  11   7        4.61        2.14      1.58 o 
   3  11   7      174.50      156.13      5.45 o 
   4  11   7      234.04      219.89      6.70 o 
   5  11   7      197.46      193.58      5.46 o 
   6  11   7       47.58       39.47      4.79 o 
   7  11   7        9.20        9.36      2.25 o 
   8  11   7       13.20       10.71      3.03 o 
  -7  12   7      191.98      196.26     14.04 o 
  -6  12   7        4.31        1.99      4.15 o 
  -5  12   7      181.78      201.75     13.40 o 
  -4  12   7      101.94      108.12      6.37 o 
  -3  12   7       77.36       74.31      5.49 o 
  -2  12   7       93.71       93.88      8.50 o 
  -1  12   7        8.41        7.45      3.02 o 
   0  12   7      182.46      188.90      8.67 o 
   1  12   7        9.00        7.41      4.16 o 
   2  12   7       92.89       93.93      5.20 o 
   3  12   7       73.80       83.06      5.05 o 
   4  12   7      100.41      110.55      5.03 o 
   5  12   7      182.98      184.84      6.53 o 
   6  12   7        4.43        3.10      2.33 o 
   7  12   7      192.83      210.60     11.58 o 
  -6  13   7       94.12       86.14     10.20 o 
  -5  13   7       60.68       61.22      8.54 o 
  -4  13   7       48.19       50.27      7.89 o 
  -3  13   7       43.36       52.95      7.52 o 
  -2  13   7      198.11      210.08      9.70 o 
  -1  13   7      122.16      109.81      7.13 o 
   0  13   7      258.43      307.48     17.40 o 
   1  13   7      124.54      134.03     11.63 o 
   2  13   7      193.87      180.68     13.61 o 
   3  13   7       38.98       42.80      6.19 o 
   4  13   7       46.50       41.87      4.25 o 
   5  13   7       59.95       61.81      4.36 o 
   6  13   7       91.09       99.74      5.41 o 
  -4  14   7        7.32        3.63      4.15 o 
  -3  14   7       79.15       79.58      9.55 o 
  -2  14   7      369.14      385.20     19.26 o 
  -1  14   7       43.07       38.34      5.24 o 
   0  14   7      787.03      865.04     33.39 o 
   1  14   7       41.70       46.05      8.48 o 
   2  14   7      372.15      377.39     20.39 o 
   3  14   7       80.84       84.18     16.02 o 
   4  14   7        6.00        4.35      2.71 o 
  -1  15   7      121.23      142.92     13.66 o 
   0  15   7        0.07       -2.39      4.22 o 
   1  15   7      113.95      109.83     12.03 o 
   0   0   8      205.92      134.92      3.35 o 
   1   0   8      886.78      816.08      8.23 o 
   2   0   8      178.50      188.27      3.18 o 
   3   0   8     1145.45     1138.83     11.04 o 
   4   0   8      336.14      324.42      5.66 o 
   5   0   8      119.39       93.20      4.25 o 
   6   0   8      795.22      782.69     12.94 o 
   7   0   8      266.49      275.76      6.84 o 
   8   0   8      299.13      309.89     12.00 o 
   9   0   8      146.50      146.81      6.84 o 
  10   0   8      241.95      244.28     11.26 o 
  11   0   8       14.72       10.00      3.63 o 
  12   0   8        6.37        7.52      3.75 o 
 -12   1   8       32.43       53.84      6.81 o 
 -11   1   8       31.73       23.79      4.75 o 
 -10   1   8       88.50       95.56      5.99 o 
  -9   1   8      109.67      100.98      7.04 o 
  -8   1   8      372.89      388.38     13.46 o 
  -7   1   8       96.63      105.64      5.39 o 
  -6   1   8      628.96      632.18     18.35 o 
  -5   1   8        5.32        4.70      1.12 o 
  -4   1   8     1319.83     1235.51     15.78 o 
  -3   1   8      210.38      210.83      3.63 o 
  -2   1   8      279.66      278.57      4.72 o 
  -1   1   8      422.10      413.42      6.48 o 
   0   1   8        0.12        6.27      0.72 o 
   1   1   8      429.41      422.48      5.04 o 
   2   1   8      263.81      260.86      3.94 o 
   3   1   8      201.82      198.70      3.40 o 
   4   1   8     1324.61     1236.73     14.66 o 
   5   1   8        3.88        1.40      0.89 o 
   6   1   8      624.83      647.09     11.45 o 
   7   1   8       98.90      104.01      4.82 o 
   8   1   8      378.87      385.35     10.21 o 
   9   1   8      107.01      102.10      5.41 o 
  10   1   8       85.14       83.75      5.34 o 
  11   1   8       31.17       36.10      5.67 o 
  12   1   8       32.95       31.03      5.54 o 
 -12   2   8       14.73        8.57      3.82 o 
 -11   2   8       29.03       33.07      5.55 o 
 -10   2   8       90.72       85.41      7.31 o 
  -9   2   8        7.78       10.75      3.03 o 
  -8   2   8       29.43       27.11      4.53 o 
  -7   2   8      203.21      207.10     11.78 o 
  -6   2   8      374.91      370.45      9.91 o 
  -5   2   8     1383.40     1390.26     19.49 o 
  -4   2   8      940.09      929.45     12.54 o 
  -3   2   8     1390.51     1331.90     15.11 o 
  -2   2   8      315.69      331.59      4.30 o 
  -1   2   8     1249.87     1190.85     10.49 o 
   0   2   8       31.31       38.48      1.25 o 
   1   2   8     1251.83     1190.29     10.04 o 
   2   2   8      307.46      317.73      4.24 o 
   3   2   8     1399.14     1303.27     14.18 o 
   4   2   8      934.82      917.66     11.82 o 
   5   2   8     1391.98     1390.27     18.21 o 
   6   2   8      375.51      350.81      9.09 o 
   7   2   8      194.03      192.75     12.05 o 
   8   2   8       27.27       22.85      2.07 o 
   9   2   8        6.50        9.79      2.23 o 
  10   2   8       93.12       98.59      4.07 o 
  11   2   8       28.94       27.72      3.73 o 
  12   2   8       14.59        6.06      3.16 o 
 -12   3   8        7.00        6.25      3.67 o 
 -11   3   8       30.79       25.50      6.92 o 
 -10   3   8      169.77      165.98     12.94 o 
  -9   3   8       45.56       45.49      7.51 o 
  -8   3   8       20.73       14.07      5.27 o 
  -7   3   8       24.82       25.93      6.78 o 
  -6   3   8      330.59      323.27      8.92 o 
  -5   3   8      656.84      662.27     11.01 o 
  -4   3   8       81.07       99.23      2.76 o 
  -3   3   8        9.34       11.17      1.15 o 
  -2   3   8      527.42      465.58      5.18 o 
  -1   3   8      358.65      333.25      4.15 o 
   0   3   8       41.85       36.94      1.52 o 
   1   3   8      351.39      326.02      3.91 o 
   2   3   8      517.35      456.63      4.98 o 
   3   3   8       12.16       14.49      1.38 o 
   4   3   8       72.84       86.90      2.91 o 
   5   3   8      670.43      647.46     11.54 o 
   6   3   8      339.11      336.03      8.94 o 
   7   3   8       27.28       26.71      2.40 o 
   8   3   8       20.52       17.37      3.48 o 
   9   3   8       46.53       46.55      2.95 o 
  10   3   8      171.05      179.13      7.47 o 
  11   3   8       30.17       33.74      6.89 o 
  12   3   8        6.41        8.16      2.79 o 
 -11   4   8       84.12       91.82     11.00 o 
 -10   4   8      159.48      165.92     13.22 o 
  -9   4   8       97.22       87.73      9.57 o 
  -8   4   8      218.71      204.75     13.27 o 
  -7   4   8      372.15      351.87     11.49 o 
  -6   4   8      151.09      150.66      5.77 o 
  -5   4   8       65.21       74.28      3.89 o 
  -4   4   8       61.34       54.60      3.21 o 
  -3   4   8      131.41      140.54      2.96 o 
  -2   4   8      820.73      743.19      7.75 o 
  -1   4   8      278.84      245.67      4.16 o 
   0   4   8      979.39      984.16      9.21 o 
   1   4   8      287.45      253.69      3.39 o 
   2   4   8      814.57      735.59      8.11 o 
   3   4   8      142.19      151.40      4.02 o 
   4   4   8       61.56       50.73      2.06 o 
   5   4   8       60.46       68.04      3.97 o 
   6   4   8      145.90      146.54      4.47 o 
   7   4   8      371.85      353.64      7.57 o 
   8   4   8      218.12      223.88      5.94 o 
   9   4   8       93.37       90.68      3.98 o 
  10   4   8      157.87      167.72      5.49 o 
  11   4   8       86.29       89.75      8.87 o 
 -11   5   8       16.84       13.16      5.97 o 
 -10   5   8        4.44       -0.53      3.46 o 
  -9   5   8       73.17       68.56      8.66 o 
  -8   5   8       85.03       87.23      9.14 o 
  -7   5   8      230.60      211.39     12.87 o 
  -6   5   8       57.79       52.95      3.68 o 
  -5   5   8       95.88       95.63      4.40 o 
  -4   5   8      110.89      123.44      4.78 o 
  -3   5   8      818.05      781.02      9.09 o 
  -2   5   8      365.22      373.42      5.08 o 
  -1   5   8       43.12       50.65      1.82 o 
   0   5   8      857.42      843.92      8.33 o 
   1   5   8       38.83       42.08      1.50 o 
   2   5   8      350.27      352.40      5.31 o 
   3   5   8      824.73      781.55      9.71 o 
   4   5   8      110.83      119.98      7.66 o 
   5   5   8       92.79       97.76      4.61 o 
   6   5   8       62.80       59.19      3.03 o 
   7   5   8      228.12      218.80      6.11 o 
   8   5   8       86.88       86.39      3.88 o 
   9   5   8       70.62       65.04      4.98 o 
  10   5   8        4.94        3.09      1.61 o 
  11   5   8       17.70       17.17      3.46 o 
 -11   6   8       25.57       14.15      6.11 o 
 -10   6   8       59.43       49.50      8.41 o 
  -9   6   8      133.08      149.16     11.98 o 
  -8   6   8      108.59      109.13     10.04 o 
  -7   6   8       51.87       50.07      7.12 o 
  -6   6   8       11.68       12.52      3.95 o 
  -5   6   8      238.21      228.83      7.03 o 
  -4   6   8      370.21      342.15      8.49 o 
  -3   6   8      533.81      539.74      8.55 o 
  -2   6   8      651.98      611.98      8.40 o 
  -1   6   8      310.96      292.66      4.73 o 
   0   6   8      523.85      479.65      6.26 o 
   1   6   8      298.33      281.48      4.21 o 
   2   6   8      668.91      641.41      9.23 o 
   3   6   8      524.70      528.27      8.56 o 
   4   6   8      378.06      342.32      8.18 o 
   5   6   8      240.99      232.88      5.15 o 
   6   6   8       11.52        9.47      1.68 o 
   7   6   8       54.28       59.76      3.29 o 
   8   6   8      105.96      106.30      4.38 o 
   9   6   8      137.98      149.26      5.28 o 
  10   6   8       60.76       58.93      6.60 o 
  11   6   8       26.09       17.78      3.44 o 
 -10   7   8       26.43       16.56      6.15 o 
  -9   7   8       36.64       38.59      7.16 o 
  -8   7   8      150.27      171.82     12.28 o 
  -7   7   8        1.01        0.24      3.21 o 
  -6   7   8      153.99      130.11     10.03 o 
  -5   7   8      429.81      407.19     17.41 o 
  -4   7   8       18.52       17.97      2.25 o 
  -3   7   8       35.71       36.12      2.34 o 
  -2   7   8      183.85      176.10      4.41 o 
  -1   7   8      120.11      111.25      3.08 o 
   0   7   8       41.04       41.33      1.63 o 
   1   7   8      128.66      118.23      5.30 o 
   2   7   8      195.72      182.86      4.82 o 
   3   7   8       36.95       33.20      2.48 o 
   4   7   8       21.71       17.38      2.02 o 
   5   7   8      433.13      404.49      7.41 o 
   6   7   8      148.06      146.74      4.86 o 
   7   7   8        1.11        1.95      1.33 o 
   8   7   8      150.92      166.31      6.13 o 
   9   7   8       36.30       37.82      4.30 o 
  10   7   8       26.10       23.20      3.58 o 
 -10   8   8       94.89      115.72     11.99 o 
  -9   8   8      139.62      139.01     11.98 o 
  -8   8   8      110.31       97.13     10.05 o 
  -7   8   8       95.24       97.27      9.53 o 
  -6   8   8      204.82      212.51     12.85 o 
  -5   8   8      204.97      204.62     11.79 o 
  -4   8   8       85.63       90.87      7.85 o 
  -3   8   8      116.63      111.00      4.41 o 
  -2   8   8      341.61      329.51      7.09 o 
  -1   8   8      333.80      329.57      6.14 o 
   0   8   8       80.14       56.56      2.42 o 
   1   8   8      337.09      326.12      6.73 o 
   2   8   8      338.85      331.89      7.91 o 
   3   8   8      108.21      100.55      3.98 o 
   4   8   8       85.16      100.59      4.11 o 
   5   8   8      200.54      188.94      4.96 o 
   6   8   8      204.71      207.42      6.05 o 
   7   8   8       99.16       99.84      4.40 o 
   8   8   8      108.75      110.71      6.22 o 
   9   8   8      144.85      159.10      7.52 o 
  10   8   8       94.56       97.91      6.61 o 
  -9   9   8       30.66       31.70      7.23 o 
  -8   9   8       92.38       92.34      9.95 o 
  -7   9   8      148.20      161.75     11.79 o 
  -6   9   8      223.60      243.16     14.12 o 
  -5   9   8        1.67       -0.62      2.93 o 
  -4   9   8      198.53      191.11     11.54 o 
  -3   9   8      104.25      114.69      5.94 o 
  -2   9   8      357.40      379.61      7.54 o 
  -1   9   8       85.26       94.85      3.58 o 
   0   9   8        1.53       -0.70      1.82 o 
   1   9   8       89.55       88.34      4.31 o 
   2   9   8      360.84      376.01      9.52 o 
   3   9   8      110.32      106.96      4.31 o 
   4   9   8      197.44      208.44      6.15 o 
   5   9   8        1.09        0.92      1.36 o 
   6   9   8      224.16      243.88      6.78 o 
   7   9   8      145.90      150.81      9.10 o 
   8   9   8       87.54       79.77      5.64 o 
   9   9   8       31.21       19.11      3.55 o 
  -9  10   8       29.17       30.24      7.28 o 
  -8  10   8       73.84       72.62      9.24 o 
  -7  10   8      184.94      187.21     13.13 o 
  -6  10   8      101.37      124.13     10.40 o 
  -5  10   8        6.64       12.69      4.64 o 
  -4  10   8      260.13      262.25     13.83 o 
  -3  10   8      353.86      353.69      8.81 o 
  -2  10   8       35.37       35.69      3.42 o 
  -1  10   8      243.82      246.84      6.03 o 
   0  10   8       30.56       38.03      5.92 o 
   1  10   8      238.65      246.65      9.15 o 
   2  10   8       35.88       43.26      3.54 o 
   3  10   8      351.81      339.72      8.59 o 
   4  10   8      258.02      251.75     11.74 o 
   5  10   8        5.87        9.54      2.07 o 
   6  10   8      101.29      107.22      4.18 o 
   7  10   8      188.65      204.29      8.92 o 
   8  10   8       77.56       82.44      5.92 o 
   9  10   8       29.19       43.10      4.84 o 
  -8  11   8       96.73      103.86     11.32 o 
  -7  11   8       19.92       15.85      5.78 o 
  -6  11   8       46.78       61.10      8.20 o 
  -5  11   8       36.67       35.30      3.92 o 
  -4  11   8      136.38      144.62      6.87 o 
  -3  11   8       10.66        5.79      1.99 o 
  -2  11   8       72.16       83.78      5.50 o 
  -1  11   8      119.19      136.22     10.30 o 
   0  11   8      180.92      199.93      8.39 o 
   1  11   8      118.13      103.63      6.28 o 
   2  11   8       73.40       83.32      5.92 o 
   3  11   8       12.28       12.72      2.21 o 
   4  11   8      137.87      147.14      7.72 o 
   5  11   8       35.75       36.72      3.36 o 
   6  11   8       43.04       40.32      3.61 o 
   7  11   8       20.84       11.85      2.98 o 
   8  11   8       99.13      119.95      6.92 o 
  -7  12   8       10.15        5.52      4.68 o 
  -6  12   8      125.67      129.76     11.45 o 
  -5  12   8      121.31      138.67     11.46 o 
  -4  12   8      110.11      109.15      6.32 o 
  -3  12   8       97.36       93.17      5.79 o 
  -2  12   8       80.41       84.62      6.31 o 
  -1  12   8      215.61      219.38      9.32 o 
   0  12   8      162.64      168.96     12.44 o 
   1  12   8      216.58      198.05      8.84 o 
   2  12   8       77.60       84.67     12.40 o 
   3  12   8       96.50       93.84      5.42 o 
   4  12   8      109.04      114.30      5.24 o 
   5  12   8      123.09      120.78      5.52 o 
   6  12   8      126.55      118.67      5.62 o 
   7  12   8        8.67        8.60      2.91 o 
  -5  13   8        7.12       16.05      5.44 o 
  -4  13   8      112.67      110.45     10.64 o 
  -3  13   8       27.36       20.95      5.94 o 
  -2  13   8      289.56      319.26     17.80 o 
  -1  13   8      101.03       94.88     10.35 o 
   0  13   8      431.33      472.51     22.32 o 
   1  13   8      103.43       90.51     10.20 o 
   2  13   8      283.06      329.12     18.64 o 
   3  13   8       27.15       22.53      4.25 o 
   4  13   8      107.66       96.19      8.66 o 
   5  13   8        6.16        3.72      2.34 o 
  -4  14   8       34.12       22.63      6.63 o 
  -3  14   8       24.74       30.09      6.80 o 
  -2  14   8      135.42      156.84     13.47 o 
  -1  14   8       48.45       66.51      9.68 o 
   0  14   8        0.43        0.98      4.45 o 
   1  14   8       47.96       51.21      8.78 o 
   2  14   8      137.60      148.31     13.19 o 
   3  14   8       26.63       19.24      6.84 o 
   4  14   8       35.90       40.82      7.36 o 
   1   0   9      613.70      591.60      6.62 o 
   2   0   9      127.45      128.91      4.28 o 
   3   0   9        2.06        1.76      0.78 o 
   4   0   9      636.06      606.09      8.84 o 
   5   0   9      683.02      642.62     11.25 o 
   6   0   9        9.44        8.70      1.55 o 
   7   0   9       36.52       30.84      3.10 o 
   8   0   9       24.44       23.17      2.95 o 
   9   0   9       72.26       74.42      4.85 o 
  10   0   9       13.38        3.13      4.83 o 
  11   0   9      127.25      133.53      7.47 o 
 -11   1   9       78.24       94.58      6.47 o 
 -10   1   9       15.79       17.93      3.31 o 
  -9   1   9      181.32      188.96      9.64 o 
  -8   1   9      225.10      222.29     10.00 o 
  -7   1   9      469.57      482.40     26.64 o 
  -6   1   9      109.35      108.72      7.03 o 
  -5   1   9      150.71      150.41      5.37 o 
  -4   1   9      155.45      127.90      3.71 o 
  -3   1   9      217.82      203.21      4.72 o 
  -2   1   9       65.96       65.94      2.19 o 
  -1   1   9      124.97      133.31      2.64 o 
   0   1   9      146.36      145.43      2.64 o 
   1   1   9      123.47      129.53      2.77 o 
   2   1   9       67.13       60.30      2.42 o 
   3   1   9      215.28      202.45      5.11 o 
   4   1   9      152.71      124.18      3.48 o 
   5   1   9      149.06      134.07      4.49 o 
   6   1   9      112.78       99.92      4.67 o 
   7   1   9      458.58      444.47     11.05 o 
   8   1   9      221.10      216.86      7.63 o 
   9   1   9      184.83      184.15      8.56 o 
  10   1   9       17.19       15.38      2.94 o 
  11   1   9       80.32       90.19      7.99 o 
 -11   2   9       23.78       10.43      6.51 o 
 -10   2   9      110.68      128.15      7.97 o 
  -9   2   9      139.52      129.23      7.76 o 
  -8   2   9        4.29        7.34      3.63 o 
  -7   2   9       23.86       18.43      4.78 o 
  -6   2   9       83.15       95.13      5.02 o 
  -5   2   9      191.13      186.61      5.67 o 
  -4   2   9      232.56      243.17      5.32 o 
  -3   2   9      688.02      669.47     10.14 o 
  -2   2   9      890.47      864.92     11.13 o 
  -1   2   9       74.72       70.32      1.82 o 
   0   2   9        4.67        2.66      0.55 o 
   1   2   9       74.35       68.30      2.13 o 
   2   2   9      883.17      871.46      9.81 o 
   3   2   9      691.90      683.41      9.58 o 
   4   2   9      240.21      256.37      5.22 o 
   5   2   9      187.23      178.87      6.15 o 
   6   2   9       89.26      101.67      4.74 o 
   7   2   9       24.77       23.02      2.92 o 
   8   2   9        4.41        3.46      1.82 o 
   9   2   9      142.93      154.63      6.73 o 
  10   2   9      107.59      130.93      6.53 o 
  11   2   9       25.53       22.21      3.62 o 
 -11   3   9       91.88       95.38      8.36 o 
 -10   3   9      106.40       95.21     10.53 o 
  -9   3   9      113.23      126.08      7.55 o 
  -8   3   9       54.35       47.20      4.86 o 
  -7   3   9      173.79      168.01      7.88 o 
  -6   3   9        4.37        4.21      1.83 o 
  -5   3   9      499.97      511.75     11.77 o 
  -4   3   9       30.98       26.32      1.96 o 
  -3   3   9      294.83      304.03      5.40 o 
  -2   3   9      368.28      348.48      4.92 o 
  -1   3   9      115.13      123.35      2.54 o 
   0   3   9       56.77       71.59      1.85 o 
   1   3   9      115.84      122.81      2.88 o 
   2   3   9      363.01      351.74      5.71 o 
   3   3   9      296.36      309.89      5.79 o 
   4   3   9       32.27       25.18      2.28 o 
   5   3   9      491.52      483.60     15.34 o 
   6   3   9        4.86        6.39      1.76 o 
   7   3   9      170.39      150.35      6.20 o 
   8   3   9       56.76       61.35      4.50 o 
   9   3   9      110.61      122.20      7.93 o 
  10   3   9      104.48      106.41      6.18 o 
  11   3   9       92.53       89.56      6.31 o 
 -11   4   9       10.49        7.64      5.26 o 
 -10   4   9       18.58        9.65      5.10 o 
  -9   4   9       58.45       59.56      8.43 o 
  -8   4   9       74.11       67.73      8.36 o 
  -7   4   9      494.97      504.55     19.52 o 
  -6   4   9       85.38       76.61      5.23 o 
  -5   4   9      668.75      652.12     19.31 o 
  -4   4   9       49.52       42.30      3.09 o 
  -3   4   9       88.45       87.54      2.73 o 
  -2   4   9      520.27      551.56      6.77 o 
  -1   4   9       19.27       20.13      1.23 o 
   0   4   9     2028.52     1960.74     19.61 o 
   1   4   9       20.81       20.62      1.41 o 
   2   4   9      527.87      542.90      7.84 o 
   3   4   9       85.35       83.51      2.92 o 
   4   4   9       52.23       45.45      3.29 o 
   5   4   9      674.13      653.04     13.68 o 
   6   4   9       85.36       77.67      4.59 o 
   7   4   9      500.45      518.44     12.60 o 
   8   4   9       70.81       72.28      4.93 o 
   9   4   9       59.28       54.98      4.74 o 
  10   4   9       17.21       19.00      3.34 o 
  11   4   9       10.82       11.46      3.11 o 
 -11   5   9       48.69       38.79      8.35 o 
 -10   5   9       26.92       26.20      6.89 o 
  -9   5   9      143.67      128.84     11.37 o 
  -8   5   9       31.82       26.74      6.19 o 
  -7   5   9      129.95      118.36     10.06 o 
  -6   5   9        1.23        1.65      1.78 o 
  -5   5   9      413.11      421.97     12.02 o 
  -4   5   9      329.75      316.01      8.36 o 
  -3   5   9      328.12      336.19      8.36 o 
  -2   5   9      345.27      349.21      5.37 o 
  -1   5   9      130.21      125.55      2.98 o 
   0   5   9      524.98      558.76      6.98 o 
   1   5   9      127.48      126.85      3.01 o 
   2   5   9      346.21      354.87      6.96 o 
   3   5   9      322.22      319.65      7.35 o 
   4   5   9      326.57      309.42      8.44 o 
   5   5   9      410.17      381.20      9.98 o 
   6   5   9        1.10        2.66      1.53 o 
   7   5   9      128.71      137.26      6.20 o 
   8   5   9       31.26       25.93      3.53 o 
   9   5   9      146.56      160.07      6.71 o 
  10   5   9       25.79       24.66      3.63 o 
  11   5   9       50.08       50.12      5.10 o 
 -10   6   9       54.89       49.42      8.63 o 
  -9   6   9       83.89       82.66      9.83 o 
  -8   6   9       77.42       63.70      8.43 o 
  -7   6   9       77.66       71.75      8.22 o 
  -6   6   9        3.62        4.17      3.14 o 
  -5   6   9      187.51      172.88      7.40 o 
  -4   6   9      103.06       99.45      5.35 o 
  -3   6   9       23.57       22.99      3.30 o 
  -2   6   9       29.11       32.10      1.82 o 
  -1   6   9      211.35      214.02      4.46 o 
   0   6   9     2156.95     2119.36     23.11 o 
   1   6   9      207.43      202.99      7.13 o 
   2   6   9       30.79       30.86      2.25 o 
   3   6   9       21.37       23.95      5.92 o 
   4   6   9      105.41      102.51      4.81 o 
   5   6   9      193.89      178.44      6.58 o 
   6   6   9        2.81        3.79      1.73 o 
   7   6   9       77.95       73.66      4.93 o 
   8   6   9       76.32       74.62      5.43 o 
   9   6   9       82.93       99.18      6.13 o 
  10   6   9       53.85       58.38      9.51 o 
 -10   7   9        0.54        2.77      4.48 o 
  -9   7   9       14.63       16.89      5.70 o 
  -8   7   9       22.54       26.77      6.45 o 
  -7   7   9      133.76      145.57     11.03 o 
  -6   7   9       33.30       33.39      5.99 o 
  -5   7   9      179.00      179.41     11.18 o 
  -4   7   9      552.55      532.41     14.01 o 
  -3   7   9      389.88      383.65      8.72 o 
  -2   7   9       78.20       94.40      4.92 o 
  -1   7   9       32.34       33.65      2.10 o 
   0   7   9      222.88      261.47      5.36 o 
   1   7   9       31.24       29.34      2.23 o 
   2   7   9       75.87       82.16      5.15 o 
   3   7   9      387.61      359.65      9.41 o 
   4   7   9      557.07      561.02     10.52 o 
   5   7   9      182.98      173.97     11.45 o 
   6   7   9       35.59       34.97      4.63 o 
   7   7   9      136.95      149.08      6.72 o 
   8   7   9       22.11       20.39      2.53 o 
   9   7   9       15.49       13.37      3.00 o 
  10   7   9        0.81        0.69      2.05 o 
  -9   8   9       76.64       84.75     10.48 o 
  -8   8   9        3.78        0.64      3.71 o 
  -7   8   9      120.45      116.96     10.28 o 
  -6   8   9      101.63      113.53      9.49 o 
  -5   8   9       14.64       12.94      4.40 o 
  -4   8   9       10.15       13.22      4.13 o 
  -3   8   9       89.90       91.74      7.24 o 
  -2   8   9      248.71      260.36      7.08 o 
  -1   8   9      437.73      411.39      8.35 o 
   0   8   9       15.17       24.50      3.51 o 
   1   8   9      433.08      412.64      9.81 o 
   2   8   9      250.20      253.68      7.57 o 
   3   8   9       93.37       94.28      4.67 o 
   4   8   9        8.82       10.61      1.87 o 
   5   8   9       13.74       14.31      2.60 o 
   6   8   9      101.50      110.04      6.33 o 
   7   8   9      123.37       96.62      5.75 o 
   8   8   9        4.59       -0.26      2.15 o 
   9   8   9       75.45       80.31      5.97 o 
  -9   9   9      132.14      135.65     12.19 o 
  -8   9   9       45.85       59.54      8.75 o 
  -7   9   9      248.59      229.36     14.55 o 
  -6   9   9      305.62      316.90     16.52 o 
  -5   9   9      183.59      193.84     12.17 o 
  -4   9   9       48.56       42.50      6.09 o 
  -3   9   9        6.53        5.80      2.44 o 
  -2   9   9      143.72      150.36      4.57 o 
  -1   9   9       16.10       16.66      1.93 o 
   0   9   9      230.60      234.59      8.73 o 
   1   9   9       15.42       17.28      2.49 o 
   2   9   9      144.39      144.76      6.59 o 
   3   9   9        6.68        2.65      1.64 o 
   4   9   9       45.87       48.38      4.81 o 
   5   9   9      182.82      182.32      7.21 o 
   6   9   9      301.49      307.98      9.94 o 
   7   9   9      253.68      255.74      9.18 o 
   8   9   9       43.60       42.90      4.62 o 
   9   9   9      130.13      136.76      7.40 o 
  -8  10   9      103.09      107.43     11.23 o 
  -7  10   9       40.21       50.70      8.09 o 
  -6  10   9       72.72       74.75      8.66 o 
  -5  10   9       70.81       73.01      8.20 o 
  -4  10   9       74.36       69.35      7.83 o 
  -3  10   9       75.83       75.90      4.46 o 
  -2  10   9      125.88      134.19      5.25 o 
  -1  10   9      374.31      404.22     14.31 o 
   0  10   9      256.72      263.22      9.66 o 
   1  10   9      382.33      382.20     12.25 o 
   2  10   9      125.27      134.60      7.92 o 
   3  10   9       74.44       63.51      4.48 o 
   4  10   9       75.48       85.10      4.52 o 
   5  10   9       74.33       74.21      4.28 o 
   6  10   9       76.64       79.50      5.49 o 
   7  10   9       38.77       40.41      4.45 o 
   8  10   9      107.00      114.81      7.06 o 
  -7  11   9      156.29      164.02     12.81 o 
  -6  11   9       54.45       56.55      8.04 o 
  -5  11   9      138.03      155.08     11.74 o 
  -4  11   9      189.95      225.48      8.63 o 
  -3  11   9       11.16       13.35      2.52 o 
  -2  11   9      131.93      130.59      7.10 o 
  -1  11   9        5.62        4.49      3.64 o 
   0  11   9       22.50       25.00      3.76 o 
   1  11   9        4.94        2.86      2.27 o 
   2  11   9      130.65      135.52      7.31 o 
   3  11   9       12.36        8.59      2.43 o 
   4  11   9      185.21      207.64      6.75 o 
   5  11   9      141.04      154.25      5.98 o 
   6  11   9       54.33       54.94      4.93 o 
   7  11   9      152.17      160.87      7.66 o 
  -6  12   9       42.94       52.10      8.35 o 
  -5  12   9       58.68       48.09      7.71 o 
  -4  12   9       69.86       89.26      9.49 o 
  -3  12   9      327.17      343.97     12.45 o 
  -2  12   9       35.57       40.65      7.22 o 
  -1  12   9       56.00       53.29      7.95 o 
   0  12   9        0.96       -2.53      3.48 o 
   1  12   9       55.06       50.02      5.08 o 
   2  12   9       37.30       40.70      4.88 o 
   3  12   9      335.89      344.79     20.83 o 
   4  12   9       72.86       92.89      6.89 o 
   5  12   9       56.94       64.90      4.42 o 
   6  12   9       44.92       47.37      4.88 o 
  -5  13   9       78.94       92.67     10.31 o 
  -4  13   9       24.08       12.54      5.06 o 
  -3  13   9       34.47       38.40      7.07 o 
  -2  13   9      191.21      231.62     15.33 o 
  -1  13   9       50.86       41.20      7.82 o 
   0  13   9      368.29      422.78     21.31 o 
   1  13   9       53.27       51.48      8.54 o 
   2  13   9      185.30      182.91     14.17 o 
   3  13   9       34.46       36.13      4.96 o 
   4  13   9       21.47       17.19      4.10 o 
   5  13   9       76.03       83.89     14.49 o 
  -2  14   9      147.64      174.57     14.13 o 
  -1  14   9       42.41       51.53      9.13 o 
   0  14   9        1.24       -1.18      4.59 o 
   1  14   9       46.51       57.73      9.36 o 
   2  14   9      148.37      152.70     13.55 o 
   0   0  10     1682.37     1609.76     22.10 o 
   1   0  10      244.24      246.36      4.31 o 
   2   0  10      554.25      459.08      6.83 o 
   3   0  10       44.92       44.59      2.25 o 
   4   0  10     1519.32     1439.80     20.52 o 
   5   0  10        0.36        0.74      1.05 o 
   6   0  10      280.13      291.37      8.41 o 
   7   0  10      119.99      109.29      5.29 o 
   8   0  10      368.16      380.44     15.31 o 
   9   0  10       29.38       24.69      4.72 o 
  10   0  10      146.31      164.01      9.74 o 
  11   0  10        1.65        1.38      2.36 o 
 -11   1  10       35.41       46.85      5.23 o 
 -10   1  10      123.61      118.49      6.78 o 
  -9   1  10      188.53      193.66     10.09 o 
  -8   1  10      196.77      222.48     10.36 o 
  -7   1  10       35.71       42.57      3.59 o 
  -6   1  10      132.52      126.40      5.41 o 
  -5   1  10      579.86      579.52     12.05 o 
  -4   1  10       69.75       72.92      3.68 o 
  -3   1  10      649.94      629.43     10.06 o 
  -2   1  10       24.53       17.25      1.56 o 
  -1   1  10      566.31      554.37      6.54 o 
   0   1  10       31.36       22.24      1.34 o 
   1   1  10      549.04      529.81      7.08 o 
   2   1  10       26.16       18.45      1.47 o 
   3   1  10      664.49      629.97      9.27 o 
   4   1  10       70.75       69.05      3.36 o 
   5   1  10      573.68      567.42     12.38 o 
   6   1  10      136.15      121.50      5.34 o 
   7   1  10       35.47       38.71      3.93 o 
   8   1  10      192.84      206.80      7.66 o 
   9   1  10      182.57      200.23     11.98 o 
  10   1  10      122.49      128.01      9.96 o 
  11   1  10       35.87       36.63      8.08 o 
 -11   2  10       18.51       17.17      4.50 o 
 -10   2  10       60.57       58.28      5.26 o 
  -9   2  10       11.45       14.27      2.89 o 
  -8   2  10      121.60      111.19      7.91 o 
  -7   2  10       31.71       28.21      3.99 o 
  -6   2  10      287.54      272.87     11.03 o 
  -5   2  10      262.74      246.72      6.95 o 
  -4   2  10      472.18      486.38     14.75 o 
  -3   2  10      478.92      469.29      8.24 o 
  -2   2  10     1348.44     1295.94     15.49 o 
  -1   2  10      704.40      717.29      7.86 o 
   0   2  10      230.09      195.67      4.63 o 
   1   2  10      710.66      717.63      9.43 o 
   2   2  10     1341.79     1249.06     15.33 o 
   3   2  10      475.70      468.21      8.27 o 
   4   2  10      459.25      451.01     16.96 o 
   5   2  10      259.13      225.05     11.28 o 
   6   2  10      288.65      288.03      8.57 o 
   7   2  10       33.29       28.67      3.30 o 
   8   2  10      126.62      116.62      5.82 o 
   9   2  10       12.20        9.92      2.54 o 
  10   2  10       61.98       68.29      5.30 o 
  11   2  10       19.28       16.94      4.37 o 
 -11   3  10       23.23       22.61      4.88 o 
 -10   3  10       53.66       42.37      8.16 o 
  -9   3  10      112.53      109.90      7.33 o 
  -8   3  10       46.87       52.98      5.35 o 
  -7   3  10      121.31      122.91      6.97 o 
  -6   3  10      150.67      153.32      7.36 o 
  -5   3  10       36.88       38.75      2.99 o 
  -4   3  10      289.53      279.10      6.41 o 
  -3   3  10      700.85      685.95     11.31 o 
  -2   3  10      635.67      643.78      9.07 o 
  -1   3  10      347.11      345.61      5.37 o 
   0   3  10        2.87        0.98      0.69 o 
   1   3  10      366.26      351.98      6.23 o 
   2   3  10      645.91      641.04      9.74 o 
   3   3  10      716.24      674.64     12.79 o 
   4   3  10      295.41      278.40      7.92 o 
   5   3  10       42.79       42.41      3.50 o 
   6   3  10      145.98      152.27      6.21 o 
   7   3  10      119.38      111.47      5.59 o 
   8   3  10       47.75       51.07      4.40 o 
   9   3  10      114.39      114.80      6.21 o 
  10   3  10       53.54       52.55      4.87 o 
  11   3  10       23.62       25.40      3.84 o 
 -11   4  10        6.79        1.78      3.96 o 
 -10   4  10        9.74        7.56      4.90 o 
  -9   4  10      118.81      104.50     10.83 o 
  -8   4  10       37.21       36.55      4.67 o 
  -7   4  10       11.00       11.34      2.93 o 
  -6   4  10       56.81       55.69      4.95 o 
  -5   4  10        2.19        4.01      1.99 o 
  -4   4  10      227.46      214.10      7.48 o 
  -3   4  10      115.41      123.44      4.00 o 
  -2   4  10      994.30      990.93     13.49 o 
  -1   4  10      599.94      603.43      8.34 o 
   0   4  10     2750.76     2591.64     27.41 o 
   1   4  10      592.64      594.86     10.47 o 
   2   4  10      970.33      927.47     14.20 o 
   3   4  10      118.13      117.11      4.85 o 
   4   4  10      220.09      195.84      6.67 o 
   5   4  10        2.06        2.66      1.47 o 
   6   4  10       56.47       52.97      4.10 o 
   7   4  10       10.96        6.81      2.24 o 
   8   4  10       38.91       53.95      5.82 o 
   9   4  10      119.24      118.58      6.54 o 
  10   4  10        8.87        9.43      2.73 o 
  11   4  10        6.30        8.58      2.98 o 
 -10   5  10        1.99       -1.61      3.58 o 
  -9   5  10      102.96      102.78     10.65 o 
  -8   5  10       24.26       25.88      6.17 o 
  -7   5  10       37.88       48.16      4.79 o 
  -6   5  10       34.41       25.63      3.73 o 
  -5   5  10       47.06       48.30      4.35 o 
  -4   5  10      376.35      395.83     11.49 o 
  -3   5  10      249.71      224.36      8.45 o 
  -2   5  10       10.29        6.46      1.24 o 
  -1   5  10      462.87      448.27      6.92 o 
   0   5  10       69.10       66.52      3.24 o 
   1   5  10      467.15      436.79      8.05 o 
   2   5  10        9.35        6.96      1.45 o 
   3   5  10      240.14      207.06      6.74 o 
   4   5  10      370.51      366.65      9.67 o 
   5   5  10       48.10       48.37      3.84 o 
   6   5  10       35.45       31.83      3.97 o 
   7   5  10       36.77       37.55      3.92 o 
   8   5  10       24.01       26.19      3.60 o 
   9   5  10      104.55      107.30      6.44 o 
  10   5  10        2.47        3.35      2.43 o 
 -10   6  10        9.63        6.02      4.96 o 
  -9   6  10       10.35        4.07      4.27 o 
  -8   6  10        9.06       11.60      4.80 o 
  -7   6  10      138.34      151.29     11.37 o 
  -6   6  10       87.96       98.87      8.71 o 
  -5   6  10      153.46      148.97      7.06 o 
  -4   6  10      290.04      303.64      9.95 o 
  -3   6  10      180.91      178.49      7.12 o 
  -2   6  10      287.43      279.37      7.11 o 
  -1   6  10      813.53      818.60     15.51 o 
   0   6  10      103.36      109.77      4.00 o 
   1   6  10      817.56      815.60     12.36 o 
   2   6  10      294.17      286.45      7.95 o 
   3   6  10      177.27      168.25      7.09 o 
   4   6  10      287.27      295.99      8.67 o 
   5   6  10      157.65      142.46      6.16 o 
   6   6  10       89.00       79.88      5.07 o 
   7   6  10      140.50      155.93      6.93 o 
   8   6  10        9.57        6.72      2.43 o 
   9   6  10       10.69        7.90      2.64 o 
  10   6  10       10.50        5.71      4.36 o 
  -9   7  10       22.65       11.63      5.26 o 
  -8   7  10       21.36       10.93      4.80 o 
  -7   7  10      266.39      276.07     15.69 o 
  -6   7  10      133.11      106.17      9.56 o 
  -5   7  10        6.62        9.22      3.94 o 
  -4   7  10       33.41       34.44      7.11 o 
  -3   7  10      212.84      191.17     13.37 o 
  -2   7  10       24.55       23.98      2.46 o 
  -1   7  10      379.51      381.68     10.96 o 
   0   7  10      131.26      110.82      3.80 o 
   1   7  10      362.94      361.01      9.13 o 
   2   7  10       23.09       23.79      3.36 o 
   3   7  10      208.81      183.66      6.61 o 
   4   7  10       34.87       34.65      3.45 o 
   5   7  10        4.81        5.69      2.13 o 
   6   7  10      130.32      120.80      8.19 o 
   7   7  10      274.75      285.35      9.59 o 
   8   7  10       21.04       10.15      2.68 o 
   9   7  10       23.93       23.87      3.84 o 
  -9   8  10       30.38       25.03      6.91 o 
  -8   8  10      187.16      195.19     14.07 o 
  -7   8  10        4.83        6.86      4.52 o 
  -6   8  10      447.56      473.57     20.61 o 
  -5   8  10       47.63       52.15      6.95 o 
  -4   8  10       79.93       99.32      8.43 o 
  -3   8  10      188.61      188.89      7.66 o 
  -2   8  10      221.40      218.27     13.54 o 
  -1   8  10      194.23      186.87      5.79 o 
   0   8  10      142.51      142.19      5.44 o 
   1   8  10      191.57      174.37      6.20 o 
   2   8  10      217.01      207.77      9.08 o 
   3   8  10      190.07      188.67      6.84 o 
   4   8  10       79.20       80.32      4.95 o 
   5   8  10       46.75       51.95      4.30 o 
   6   8  10      444.54      460.94     12.51 o 
   7   8  10        5.86        4.36      2.25 o 
   8   8  10      184.18      191.06      8.25 o 
   9   8  10       28.51       34.07      4.43 o 
  -8   9  10       23.28       16.94      6.13 o 
  -7   9  10        8.63       16.82      5.48 o 
  -6   9  10       40.67       45.73      7.40 o 
  -5   9  10       55.99       69.41      8.03 o 
  -4   9  10      156.99      170.63     11.20 o 
  -3   9  10       95.57      117.76      8.86 o 
  -2   9  10       15.93       16.40      2.30 o 
  -1   9  10       99.53      102.42      5.86 o 
   0   9  10       45.96       54.38      4.60 o 
   1   9  10      100.56       98.33      5.97 o 
   2   9  10       14.58       13.43      2.47 o 
   3   9  10       90.02      115.06      5.52 o 
   4   9  10      157.52      167.17      6.99 o 
   5   9  10       57.62       60.47      8.94 o 
   6   9  10       41.64       47.81      5.93 o 
   7   9  10       10.12       10.14      2.83 o 
   8   9  10       22.00       17.51      3.38 o 
  -7  10  10       78.72       84.85      9.65 o 
  -6  10  10       53.59       63.13      8.24 o 
  -5  10  10      153.46      150.24     11.25 o 
  -4  10  10      473.24      471.92     20.23 o 
  -3  10  10       74.48       76.56      5.26 o 
  -2  10  10       92.35      101.42      5.66 o 
  -1  10  10       27.72       24.57      3.59 o 
   0  10  10      252.74      264.56     25.47 o 
   1  10  10       27.68       22.13      3.61 o 
   2  10  10       93.11       97.59     19.45 o 
   3  10  10       74.81       67.37      4.70 o 
   4  10  10      473.73      499.77     12.79 o 
   5  10  10      153.27      174.41      7.39 o 
   6  10  10       51.73       58.82      5.01 o 
   7  10  10       74.76       85.88      6.06 o 
   8  10  10        4.10        3.15      4.27 o 
  -7  11  10       48.94       51.39      8.45 o 
  -6  11  10       77.85       81.97      9.69 o 
  -5  11  10      164.27      174.03     12.32 o 
  -4  11  10       21.21       21.07      3.48 o 
  -3  11  10      133.32      144.21     11.25 o 
  -2  11  10      141.27      167.15     11.95 o 
  -1  11  10       46.55       51.63      7.47 o 
   0  11  10        1.52        3.63      2.44 o 
   1  11  10       45.73       45.88      9.65 o 
   2  11  10      144.50      143.25      7.88 o 
   3  11  10      132.65      151.76      8.07 o 
   4  11  10       23.14       22.75      3.49 o 
   5  11  10      167.62      175.13     11.77 o 
   6  11  10       80.80       82.88      5.96 o 
   7  11  10       51.12       58.34      5.39 o 
  -5  12  10      157.92      155.03     12.13 o 
  -4  12  10      159.06      174.99     12.48 o 
  -2  12  10      637.25      714.25     27.90 o 
  -1  12  10       48.79       58.68      8.37 o 
   0  12  10      255.73      277.04     16.48 o 
   1  12  10       50.91       58.36      6.23 o 
   2  12  10      634.17      679.92     19.00 o 
   3  12  10       69.56       82.92     12.50 o 
   4  12  10      152.80      150.26     11.02 o 
   5  12  10      153.09      156.66      7.49 o 
  -2  13  10       38.64       46.04      8.28 o 
  -1  13  10        8.07        4.88      5.20 o 
   0  13  10        1.90        6.89      5.09 o 
   1  13  10        9.61       15.34      5.96 o 
   2  13  10       37.00       36.97      5.15 o 
   3  13  10      117.06      126.54     12.51 o 
   4  13  10       52.19       55.84      7.11 o 
   1   0  11       11.28        8.09      1.29 o 
   2   0  11       24.50       18.42      1.94 o 
   3   0  11        0.40        1.69      1.45 o 
   4   0  11       20.37       29.85      3.10 o 
   5   0  11      155.01      151.71      5.88 o 
   6   0  11      124.26      108.47      5.77 o 
   7   0  11       70.37       72.43      8.45 o 
   8   0  11      104.88      116.21      5.97 o 
   9   0  11        4.70       -1.37      2.08 o 
  10   0  11       15.98       20.64      4.48 o 
  11   0  11       46.66       41.89      5.03 o 
 -11   1  11      230.17      223.21      9.70 o 
 -10   1  11       33.92       28.25      4.17 o 
  -9   1  11      175.56      184.16      8.15 o 
  -8   1  11       64.06       60.90      6.08 o 
  -7   1  11       84.90       80.36      4.75 o 
  -6   1  11      190.72      197.69      7.75 o 
  -5   1  11      151.69      150.98      6.80 o 
  -4   1  11       36.40       40.27      2.75 o 
  -3   1  11       49.92       43.83      2.78 o 
  -2   1  11      186.72      165.15      7.39 o 
  -1   1  11       19.95       16.62      1.67 o 
   0   1  11       45.74       25.74      1.61 o 
   1   1  11       19.80       16.80      1.68 o 
   2   1  11      185.90      164.44      4.98 o 
   3   1  11       49.57       52.10      4.29 o 
   4   1  11       35.81       37.86      3.84 o 
   5   1  11      148.37      143.00      5.80 o 
   6   1  11      191.76      204.56      7.26 o 
   7   1  11       89.25       79.94      5.39 o 
   8   1  11       64.64       64.51      4.77 o 
   9   1  11      171.48      180.17      7.62 o 
  10   1  11       33.62       30.65      5.35 o 
  11   1  11      237.21      233.76     14.51 o 
 -10   2  11      120.45      133.55      7.33 o 
  -9   2  11       66.30       71.98      5.59 o 
  -8   2  11      339.95      380.62     11.48 o 
  -7   2  11       15.78       14.37      3.29 o 
  -6   2  11      170.34      188.12      6.50 o 
  -5   2  11       51.19       53.30      6.86 o 
  -4   2  11        4.08        4.93      1.39 o 
  -3   2  11       32.48       28.82      2.67 o 
  -2   2  11       51.50       49.20      2.52 o 
  -1   2  11       32.38       32.84      2.51 o 
   0   2  11      228.14      216.39      5.64 o 
   1   2  11       32.39       28.77      2.11 o 
   2   2  11       53.59       49.03      2.92 o 
   3   2  11       32.37       26.51      2.73 o 
   4   2  11        4.52        3.16      1.47 o 
   5   2  11       50.92       40.33      3.53 o 
   6   2  11      167.78      162.94      6.54 o 
   7   2  11       15.50       14.20      2.65 o 
   8   2  11      348.07      404.43     11.46 o 
   9   2  11       65.73       65.07      5.16 o 
  10   2  11      118.52      133.59      7.13 o 
 -10   3  11        3.43        4.03      3.39 o 
  -9   3  11      150.44      159.11     10.02 o 
  -8   3  11       47.90       58.18      5.71 o 
  -7   3  11      297.81      303.54     11.52 o 
  -6   3  11      188.38      169.46      8.14 o 
  -5   3  11       49.61       41.98      3.24 o 
  -4   3  11      380.52      375.11      9.08 o 
  -3   3  11       72.37       65.31      4.02 o 
  -2   3  11      232.96      215.65      5.10 o 
  -1   3  11      239.81      234.07      6.19 o 
   0   3  11      766.36      709.66     10.92 o 
   1   3  11      242.17      233.47      7.14 o 
   2   3  11      235.02      214.53      8.19 o 
   3   3  11       70.99       59.54      3.81 o 
   4   3  11      380.30      368.75      9.68 o 
   5   3  11       52.42       43.22      3.73 o 
   6   3  11      190.44      177.43      6.89 o 
   7   3  11      299.36      302.67      9.55 o 
   8   3  11       46.76       53.17      4.65 o 
   9   3  11      154.69      154.10      7.81 o 
  10   3  11        3.41        6.36      3.58 o 
 -10   4  11       68.66       61.60      9.62 o 
  -9   4  11       18.23       13.47      5.53 o 
  -8   4  11       79.30       77.29      6.36 o 
  -7   4  11        5.82        6.14      2.62 o 
  -6   4  11      146.12      164.45      7.95 o 
  -5   4  11       19.07       15.12      2.98 o 
  -4   4  11       36.11       39.02      3.06 o 
  -3   4  11       95.90       80.56      3.94 o 
  -2   4  11       56.41       50.81      2.62 o 
  -1   4  11      162.42      170.62      6.52 o 
   0   4  11       79.51       88.28      3.62 o 
   1   4  11      162.98      166.32      5.09 o 
   2   4  11       56.15       48.85      3.01 o 
   3   4  11       99.18       89.35      4.42 o 
   4   4  11       33.43       37.53      3.40 o 
   5   4  11       19.32       15.67      2.56 o 
   6   4  11      153.46      138.01      7.29 o 
   7   4  11        5.36        3.34      2.30 o 
   8   4  11       76.31       85.34      8.87 o 
   9   4  11       18.58       13.71      2.97 o 
  10   4  11       72.19       85.24      6.15 o 
 -10   5  11       31.90       32.47      7.98 o 
  -9   5  11      201.24      219.27     15.19 o 
  -8   5  11       23.18        9.43      4.60 o 
  -7   5  11      405.00      411.70     13.67 o 
  -6   5  11      324.17      344.54     11.82 o 
  -5   5  11      334.69      348.75     11.49 o 
  -4   5  11       93.91      102.70      5.76 o 
  -3   5  11       12.38       10.70      1.93 o 
  -2   5  11       33.12       36.06      2.84 o 
  -1   5  11      164.12      148.37      4.27 o 
   0   5  11      355.68      351.58     20.31 o 
   1   5  11      162.34      145.87      4.84 o 
   2   5  11       33.48       40.12      3.25 o 
   3   5  11       13.80       10.26      2.07 o 
   4   5  11       96.92      109.31      5.15 o 
   5   5  11      335.41      330.21      9.68 o 
   6   5  11      319.57      319.00      9.85 o 
   7   5  11      406.81      407.49     11.64 o 
   8   5  11       23.58       25.41      4.76 o 
   9   5  11      200.99      211.55      8.74 o 
  10   5  11       31.24       34.08      4.52 o 
  -9   6  11       26.07       22.17      6.77 o 
  -8   6  11       55.30       59.17      8.63 o 
  -7   6  11       87.70      112.01     10.31 o 
  -6   6  11        6.67        5.71      2.53 o 
  -5   6  11       98.96       86.01      5.84 o 
  -4   6  11       71.65       63.66      4.86 o 
  -3   6  11       84.23       83.04      5.14 o 
  -2   6  11      177.05      156.29      9.90 o 
  -1   6  11      124.33      126.79      4.93 o 
   0   6  11        0.00       -0.40      1.03 o 
   1   6  11      129.36      128.72      5.22 o 
   2   6  11      178.95      170.87      6.21 o 
   3   6  11       84.26       80.37      6.61 o 
   4   6  11       72.91       74.66      8.04 o 
   5   6  11       96.45       90.54      5.25 o 
   6   6  11        5.45        3.78      2.43 o 
   7   6  11       87.49       99.94     11.70 o 
   8   6  11       59.36       62.45      5.18 o 
   9   6  11       26.15       19.83      3.59 o 
  -9   7  11      121.58      129.82     11.92 o 
  -8   7  11        4.53        3.92      4.17 o 
  -7   7  11       46.74       38.93      7.20 o 
  -6   7  11       78.01       77.58      8.43 o 
  -5   7  11       14.86       15.06      3.12 o 
  -4   7  11       75.76       89.06      5.56 o 
  -3   7  11        8.92        6.97      2.33 o 
  -2   7  11      263.99      288.66     14.01 o 
  -1   7  11       85.39       82.52      7.39 o 
   0   7  11       41.18       37.58      4.67 o 
   1   7  11       85.37       83.07      4.41 o 
   2   7  11      264.26      297.19      8.57 o 
   3   7  11        8.17        6.56      2.81 o 
   4   7  11       72.45       77.20      6.28 o 
   5   7  11       15.94       20.80      3.13 o 
   6   7  11       81.15       74.84      5.25 o 
   7   7  11       47.64       40.09      4.29 o 
   8   7  11        4.47        4.32      2.43 o 
   9   7  11      118.88      128.44      8.67 o 
  -8   8  11       45.71       56.82      8.78 o 
  -7   8  11      126.84      118.44     10.68 o 
  -6   8  11      184.23      197.99     12.99 o 
  -5   8  11      315.98      338.61     16.74 o 
  -4   8  11       67.72       61.05      7.15 o 
  -3   8  11      144.35      157.07      7.20 o 
  -2   8  11       54.53       61.96      6.74 o 
  -1   8  11       28.08       27.92      2.66 o 
   0   8  11       42.02       47.09      4.37 o 
   1   8  11       27.36       28.27      3.05 o 
   2   8  11       53.43       49.29      3.88 o 
   3   8  11      146.92      151.76      7.10 o 
   4   8  11       69.17       70.52      5.16 o 
   5   8  11      315.80      349.54     10.52 o 
   6   8  11      179.70      176.63      7.59 o 
   7   8  11      126.75      123.16     14.10 o 
   8   8  11       42.19       43.43      4.88 o 
  -8   9  11       54.52       43.92      8.40 o 
  -7   9  11      141.82      145.76     12.22 o 
  -6   9  11       98.87      123.36     10.72 o 
  -5   9  11       83.65       84.90      8.87 o 
  -4   9  11       88.41      103.47      8.83 o 
  -2   9  11       54.72       46.15      3.97 o 
  -1   9  11       34.14       34.71      4.05 o 
   0   9  11      232.51      273.09     19.73 o 
   1   9  11       33.42       29.00      6.93 o 
   2   9  11       52.89       52.39      4.15 o 
   3   9  11       96.19       95.09      5.29 o 
   4   9  11       85.24       88.62      5.98 o 
   5   9  11       82.32       74.57      5.25 o 
   6   9  11       97.05       95.42      6.10 o 
   7   9  11      138.40      138.99      7.28 o 
   8   9  11       55.81       55.67      5.38 o 
  -7  10  11       23.71       12.23      5.55 o 
  -6  10  11        6.08        5.18      4.53 o 
  -5  10  11      185.42      192.53     13.21 o 
  -4  10  11       41.47       44.82      6.93 o 
  -3  10  11       76.40       84.69      6.94 o 
  -1  10  11       24.56       29.76      3.99 o 
   0  10  11        4.19        8.69      2.66 o 
   1  10  11       22.84       28.71      4.12 o 
   2  10  11       53.11       62.95      6.54 o 
   3  10  11       75.85       75.69      5.07 o 
   4  10  11       40.06       33.94      4.82 o 
   5  10  11      188.63      216.50      8.49 o 
   6  10  11        6.25        0.56      2.19 o 
   7  10  11       22.81       31.09      4.36 o 
  -6  11  11       91.93       96.60     10.47 o 
  -5  11  11      126.03      150.55     11.72 o 
  -1  11  11       51.69       66.52      8.40 o 
   0  11  11        0.42        1.12      2.24 o 
   1  11  11       51.96       56.00      5.43 o 
   2  11  11       28.51       33.51      5.48 o 
   3  11  11      130.98      114.90      7.36 o 
   4  11  11      170.89      190.58     11.70 o 
   5  11  11      122.94      106.55      6.48 o 
   6  11  11       93.84       94.46      7.05 o 
  -1  12  11      105.83      114.84     11.03 o 
   0  12  11        0.72        0.89      4.30 o 
   1  12  11      108.59      134.72      7.95 o 
   2  12  11      108.26      110.48      7.56 o 
   3  12  11      135.70      164.14      9.09 o 
   4  12  11       43.59       56.78      6.06 o 
  -1  13  11       96.24      102.69     11.28 o 
   0  13  11       25.30       21.59      6.91 o 
   1  13  11       97.17      119.57     12.10 o 
   2  13  11       48.77       61.19      6.31 o 
   0   0  12      692.94      710.95     24.27 o 
   1   0  12        0.34        1.02      1.01 o 
   2   0  12      655.20      626.03     13.35 o 
   3   0  12      127.83      104.27      4.78 o 
   4   0  12       94.36       91.12      4.65 o 
   5   0  12        6.92       14.30      3.19 o 
   6   0  12      510.72      533.39     12.82 o 
   7   0  12       13.25       11.51      2.50 o 
   8   0  12       23.02       32.27      3.77 o 
   9   0  12        0.71        3.47      2.82 o 
  10   0  12        0.71        2.36      3.00 o 
 -10   1  12      229.12      255.89     16.16 o 
  -9   1  12       35.86       40.01      5.28 o 
  -8   1  12       10.67        6.71      3.88 o 
  -7   1  12      129.09      152.25      6.51 o 
  -6   1  12       75.61       78.10      4.68 o 
  -5   1  12       44.91       44.81      3.69 o 
  -4   1  12       34.73       37.24      3.97 o 
  -3   1  12       74.49       74.85      4.25 o 
  -2   1  12      527.90      483.53     18.88 o 
  -1   1  12      328.70      324.93     12.86 o 
   0   1  12      242.16      229.59     13.66 o 
   1   1  12      318.22      308.91      8.79 o 
   2   1  12      530.99      478.36     10.73 o 
   3   1  12       74.52       76.64      4.26 o 
   4   1  12       34.30       37.27      3.43 o 
   5   1  12       43.56       46.86      3.81 o 
   6   1  12       74.79       65.35      4.61 o 
   7   1  12      126.04      138.37      7.48 o 
   8   1  12       10.88        7.86      5.62 o 
   9   1  12       34.75       41.38      8.90 o 
  10   1  12      228.96      219.75     15.75 o 
 -10   2  12        7.55        5.66      2.87 o 
  -9   2  12       21.20       18.92      3.53 o 
  -8   2  12      138.35      138.83      6.89 o 
  -7   2  12        6.51        5.35      2.13 o 
  -6   2  12       50.14       52.33      3.49 o 
  -5   2  12        7.26        6.45      2.21 o 
  -4   2  12      463.75      463.11     10.80 o 
  -3   2  12       32.13       27.16      3.73 o 
  -2   2  12      357.29      311.94     10.31 o 
  -1   2  12      220.55      219.93      7.12 o 
   0   2  12      472.92      450.92     12.76 o 
   1   2  12      224.35      217.34      5.99 o 
   2   2  12      373.96      316.03      8.65 o 
   3   2  12       31.53       25.87      2.90 o 
   4   2  12      473.61      470.16     11.37 o 
   5   2  12        7.71        5.52      1.96 o 
   6   2  12       48.35       50.51      5.01 o 
   7   2  12        6.07        5.98      2.15 o 
   8   2  12      134.22      130.50      6.68 o 
   9   2  12       21.28       20.75      4.71 o 
  10   2  12        7.51        9.17      2.86 o 
 -10   3  12       22.06       18.91      4.80 o 
  -9   3  12       36.24       37.98      4.67 o 
  -8   3  12       10.16        7.61      3.03 o 
  -7   3  12       53.90       68.36      6.00 o 
  -6   3  12       88.74      100.29      6.50 o 
  -5   3  12      304.87      287.33      9.11 o 
  -4   3  12      282.96      274.70      7.81 o 
  -3   3  12      133.84      134.20      5.22 o 
  -2   3  12      206.90      200.75     10.61 o 
  -1   3  12      259.24      241.35     10.18 o 
   0   3  12     1378.95     1311.15     26.84 o 
   1   3  12      270.20      255.60      7.80 o 
   2   3  12      204.11      196.27      6.58 o 
   3   3  12      134.47      130.71      5.46 o 
   4   3  12      281.96      259.00      8.19 o 
   5   3  12      305.97      291.55      9.00 o 
   6   3  12       86.95       89.67      5.42 o 
   7   3  12       55.14       64.54      5.83 o 
   8   3  12       10.24        5.99      2.27 o 
   9   3  12       38.54       41.90      4.58 o 
  10   3  12       21.99       21.84      3.71 o 
  -9   4  12       59.80       52.61      8.59 o 
  -8   4  12       49.31       46.85      5.52 o 
  -7   4  12        3.22        0.73      2.04 o 
  -6   4  12      196.28      212.77      9.37 o 
  -5   4  12      137.59      140.84      7.30 o 
  -4   4  12      320.56      323.71      8.58 o 
  -3   4  12      228.60      221.73      6.84 o 
  -2   4  12     1006.05     1002.94     22.00 o 
  -1   4  12       66.31       54.49      4.49 o 
   0   4  12      415.99      423.57     20.34 o 
   1   4  12       64.43       67.87      5.06 o 
   2   4  12     1013.75      997.93     18.35 o 
   3   4  12      230.95      214.43      7.19 o 
   4   4  12      320.02      303.24      9.10 o 
   5   4  12      134.62      135.38      6.12 o 
   6   4  12      191.66      204.01      7.84 o 
   7   4  12        3.29        2.69      2.04 o 
   8   4  12       46.56       51.79      4.79 o 
   9   4  12       61.32       63.46      5.44 o 
  -9   5  12      110.46       96.28     11.15 o 
  -8   5  12       30.30       21.69      6.41 o 
  -7   5  12      135.87      151.05     20.30 o 
  -6   5  12        9.94        9.44      2.97 o 
  -5   5  12       24.50       32.59      4.17 o 
  -4   5  12       32.00       29.04      3.97 o 
  -3   5  12      222.10      231.38      8.69 o 
  -2   5  12      484.15      525.92     14.15 o 
  -1   5  12       89.38       98.37      8.07 o 
   0   5  12       22.63       24.90      2.64 o 
   1   5  12       86.64       83.85      6.60 o 
   2   5  12      489.65      502.57     11.77 o 
   3   5  12      224.12      214.47      7.38 o 
   4   5  12       30.90       28.57      3.26 o 
   5   5  12       27.04       28.41      3.50 o 
   6   5  12        9.65       13.95      3.00 o 
   7   5  12      139.45      158.26      8.16 o 
   8   5  12       29.15       28.03      6.67 o 
   9   5  12      108.74      134.46     10.74 o 
  -9   6  12       28.43       23.01      6.83 o 
  -8   6  12       15.63       17.92      6.03 o 
  -7   6  12       31.82       34.84      7.05 o 
  -6   6  12      190.74      194.55      9.85 o 
  -5   6  12      100.92      101.25      6.37 o 
  -4   6  12      443.94      439.73     13.28 o 
  -3   6  12      383.89      363.08     16.92 o 
  -2   6  12      202.41      215.59     12.17 o 
  -1   6  12       44.12       48.02      4.40 o 
   0   6  12      189.91      184.05      7.96 o 
   1   6  12       44.27       44.27      3.51 o 
   2   6  12      196.82      198.12     10.35 o 
   3   6  12      379.14      371.16     10.14 o 
   4   6  12      441.60      462.05     14.82 o 
   5   6  12       98.47       90.13      7.31 o 
   6   6  12      187.61      182.40      7.63 o 
   7   6  12       30.94       37.00      4.25 o 
   8   6  12       16.85       17.86      3.43 o 
   9   6  12       29.03       36.80      5.17 o 
  -8   7  12      115.01      127.02     11.82 o 
  -7   7  12        7.58        2.14      4.32 o 
  -6   7  12       54.84       53.15      7.57 o 
  -5   7  12      336.54      351.27     12.12 o 
  -4   7  12      196.69      214.86     21.31 o 
  -3   7  12      512.99      521.91     20.95 o 
  -2   7  12       45.50       41.23      5.98 o 
  -1   7  12      132.96      125.22      9.27 o 
   0   7  12       51.25       55.16      5.44 o 
   1   7  12      133.30      129.15      6.76 o 
   2   7  12       44.52       44.14      3.85 o 
   3   7  12      521.15      513.31     14.84 o 
   4   7  12      200.50      217.81      8.12 o 
   5   7  12      339.32      355.29     10.68 o 
   6   7  12       56.81       58.02      4.88 o 
   7   7  12        9.01        3.33      2.34 o 
   8   7  12      113.47      117.15      7.04 o 
  -8   8  12      244.26      249.88     16.20 o 
  -7   8  12        1.49       -1.01      3.85 o 
  -6   8  12       52.89       67.87      8.37 o 
  -5   8  12       34.52       23.68      5.78 o 
  -4   8  12      185.02      203.59     12.29 o 
  -3   8  12       54.90       65.93      7.29 o 
  -2   8  12      219.30      215.47     12.56 o 
  -1   8  12       20.32       12.16      4.00 o 
   0   8  12      350.41      381.10     17.03 o 
   1   8  12       19.46       19.10      2.82 o 
   2   8  12      217.02      218.67      7.71 o 
   3   8  12       53.60       56.49      4.40 o 
   4   8  12      179.55      173.85     10.98 o 
   5   8  12       34.05       35.95      4.12 o 
   6   8  12       51.81       54.88      5.00 o 
   7   8  12        1.71        0.61      2.24 o 
   8   8  12      240.05      222.04      9.43 o 
  -7   9  12      150.10      164.23     12.81 o 
  -6   9  12       12.27       15.58      5.66 o 
  -5   9  12       81.36       91.47      9.29 o 
  -3   9  12       18.88       18.33      4.72 o 
  -2   9  12        3.31        4.31      2.84 o 
  -1   9  12      235.01      234.12     13.40 o 
   0   9  12        4.73       10.01      2.91 o 
   1   9  12      244.25      248.50     10.02 o 
   2   9  12        3.24        4.30      2.02 o 
   3   9  12       21.52       26.36      3.48 o 
   4   9  12       51.88       52.20      4.59 o 
   5   9  12       85.90       81.12      5.65 o 
   6   9  12       13.21        7.87      4.06 o 
   7   9  12      146.90      149.87      7.69 o 
  -6  10  12       97.33      110.67     10.78 o 
  -1  10  12       50.41       56.04      7.18 o 
   0  10  12       19.87       23.57      5.10 o 
   1  10  12       49.60       56.75      5.48 o 
   2  10  12      208.80      225.76     10.00 o 
   3  10  12       25.98       38.58      4.43 o 
   4  10  12      111.48      113.49      6.48 o 
   5  10  12       10.31       10.64      2.81 o 
   6  10  12       97.25       86.14      6.14 o 
   0  11  12      121.37      135.97      8.74 o 
   1  11  12       23.40       21.10      4.09 o 
   2  11  12      241.11      258.68     11.05 o 
   3  11  12      214.10      229.74     10.55 o 
   4  11  12       62.71       74.17      6.45 o 
   5  11  12       84.52       76.56     10.49 o 
   0  12  12      512.55      591.23     25.91 o 
   1  12  12       42.38       36.84      5.03 o 
   2  12  12        4.74        3.14      2.94 o 
   3  12  12       10.81        9.35      3.52 o 
   1   0  13       95.98       92.78      5.95 o 
   2   0  13       68.03       62.41      5.63 o 
   3   0  13       10.02       10.48      2.12 o 
   4   0  13        0.22        0.55      1.42 o 
   5   0  13        7.38        3.72      1.75 o 
   6   0  13       44.65       50.24      4.30 o 
   7   0  13      130.79      137.09      9.44 o 
   8   0  13        6.69        2.52      2.35 o 
   9   0  13       42.84       33.60      5.63 o 
  -9   1  13       42.43       37.14      4.61 o 
  -8   1  13       18.16       14.64      3.20 o 
  -7   1  13       78.28       77.98      5.15 o 
  -6   1  13      102.96      106.24     12.63 o 
  -5   1  13       68.00       66.71      4.49 o 
  -4   1  13      201.32      213.88      7.33 o 
  -3   1  13       40.88       40.01      3.44 o 
  -2   1  13       39.28       41.60      4.46 o 
  -1   1  13      134.94      117.23      6.27 o 
   0   1  13      549.52      488.78     14.03 o 
   1   1  13      133.67      110.42      6.14 o 
   2   1  13       39.94       43.11      4.37 o 
   3   1  13       42.29       37.88      3.43 o 
   4   1  13      198.39      198.78      9.54 o 
   5   1  13       67.09       64.07      6.57 o 
   6   1  13      105.69      108.41      5.76 o 
   7   1  13       77.60       70.74      5.13 o 
   8   1  13       19.99       18.57      3.29 o 
   9   1  13       45.79       45.22      4.77 o 
  -9   2  13      155.95      138.82      7.55 o 
  -8   2  13      129.43      132.69      6.98 o 
  -7   2  13       11.63        6.33      2.32 o 
  -6   2  13      142.66      135.87      5.33 o 
  -5   2  13      133.14      139.21      5.22 o 
  -4   2  13      281.95      279.52      7.28 o 
  -3   2  13       11.59        9.85      3.00 o 
  -2   2  13       47.89       50.49      3.71 o 
  -1   2  13      126.19      116.01     10.90 o 
   0   2  13      127.00      110.23      6.10 o 
   1   2  13      126.29      119.09      6.45 o 
   2   2  13       49.37       42.82      3.52 o 
   3   2  13       12.08       11.92      2.28 o 
   4   2  13      282.98      283.08      8.79 o 
   5   2  13      132.80      133.64      6.10 o 
   6   2  13      138.89      131.40      6.31 o 
   7   2  13       10.49        7.59      2.31 o 
   8   2  13      125.14      126.11      8.69 o 
   9   2  13      156.99      159.65      7.89 o 
  -9   3  13       48.16       59.67      5.59 o 
  -8   3  13       51.26       46.45      4.83 o 
  -7   3  13       37.26       41.00      4.37 o 
  -6   3  13       17.92       24.24      4.14 o 
  -5   3  13       32.29       39.60      4.90 o 
  -4   3  13       33.63       27.50      3.01 o 
  -3   3  13       20.12       19.43      3.20 o 
  -2   3  13        5.42        4.68      1.96 o 
  -1   3  13      191.45      171.49      7.70 o 
   0   3  13        3.76        4.57      2.01 o 
   1   3  13      193.36      172.44      6.22 o 
   2   3  13        5.32        4.84      1.72 o 
   3   3  13       20.07       19.54      2.77 o 
   4   3  13       35.57       27.06      3.99 o 
   5   3  13       32.53       34.13      3.76 o 
   6   3  13       17.01       16.01      2.95 o 
   7   3  13       38.77       44.83      4.50 o 
   8   3  13       52.89       58.75      5.19 o 
   9   3  13       49.63       55.67      5.24 o 
  -9   4  13       36.42       45.36      6.25 o 
  -8   4  13       11.51        9.46      5.22 o 
  -7   4  13      176.95      192.45      9.46 o 
  -6   4  13       49.33       48.25      5.21 o 
  -5   4  13       30.18       29.36      4.89 o 
  -4   4  13       34.28       39.76      4.40 o 
  -3   4  13       49.62       52.83      4.65 o 
  -2   4  13       43.06       40.24      4.21 o 
  -1   4  13      224.94      216.71      8.74 o 
   0   4  13       78.95       76.12      5.54 o 
   1   4  13      226.81      211.12     24.86 o 
   2   4  13       44.52       35.09      3.34 o 
   3   4  13       50.90       44.73      3.86 o 
   4   4  13       33.89       36.63      4.74 o 
   5   4  13       29.49       30.84      3.65 o 
   6   4  13       47.19       46.54      6.42 o 
   7   4  13      178.73      183.96      7.94 o 
   8   4  13       10.01       10.32      2.84 o 
   9   4  13       35.21       54.02      6.10 o 
  -8   5  13       76.34       80.79      9.85 o 
  -7   5  13      110.05       99.76      7.30 o 
  -6   5  13        7.62        9.14      3.09 o 
  -5   5  13       19.53       28.37      4.24 o 
  -4   5  13       18.90       15.14      4.56 o 
  -3   5  13      135.54      145.35     10.61 o 
  -2   5  13      118.01      109.48      6.57 o 
  -1   5  13       24.78       33.08      4.04 o 
   0   5  13      186.31      180.13      8.20 o 
   1   5  13       24.35       21.01      2.65 o 
   2   5  13      119.34      105.36      5.18 o 
   3   5  13      136.54      138.15      8.03 o 
   4   5  13       17.31       19.20      2.94 o 
   5   5  13       20.87       23.85      3.51 o 
   6   5  13        8.43        7.01      2.30 o 
   7   5  13      108.02      111.50      6.47 o 
   8   5  13       77.76       80.09      6.00 o 
  -8   6  13       84.94       96.90     10.59 o 
  -7   6  13       76.78       81.17      9.61 o 
  -6   6  13       43.08       50.79      5.43 o 
  -5   6  13       91.08       99.03      6.55 o 
  -4   6  13       44.18       34.83      6.12 o 
  -3   6  13       67.64       66.78      7.86 o 
  -2   6  13      225.18      208.90     12.91 o 
  -1   6  13       61.92       63.75      5.21 o 
   0   6  13       45.65       41.33      6.69 o 
   1   6  13       59.25       59.92      4.17 o 
   2   6  13      225.99      234.99      7.89 o 
   3   6  13       66.07       58.70      4.44 o 
   4   6  13       46.63       36.16      4.38 o 
   5   6  13       94.60      105.68      6.00 o 
   6   6  13       45.10       47.70      4.67 o 
   7   6  13       74.59       83.03      6.31 o 
   8   6  13       86.40       89.34     11.22 o 
  -7   7  13       13.23        1.50      4.50 o 
  -6   7  13        6.29        8.50      4.83 o 
  -5   7  13      137.35      140.52     11.11 o 
  -4   7  13       25.81       19.25      5.03 o 
  -3   7  13       24.41       29.08      5.78 o 
  -2   7  13       50.91       47.48      6.79 o 
  -1   7  13       18.71       21.67      5.04 o 
   0   7  13        7.75        9.37      2.65 o 
   1   7  13       19.92       29.77      3.31 o 
   2   7  13       48.33       47.58      4.06 o 
   3   7  13       25.50       23.51      3.23 o 
   4   7  13       24.63       26.83      3.57 o 
   5   7  13      132.70      135.53      6.75 o 
   6   7  13        5.72        4.76      3.37 o 
   7   7  13       12.61       13.08      3.65 o 
  -7   8  13       22.16       17.76      5.95 o 
  -6   8  13       49.62       59.63      8.33 o 
  -4   8  13      197.53      193.95     12.76 o 
  -3   8  13       42.62       46.02      6.82 o 
  -2   8  13       96.86      104.70      9.08 o 
  -1   8  13       99.58      103.73      9.04 o 
   0   8  13       46.51       55.09      7.33 o 
   1   8  13      100.44      100.32      5.36 o 
   2   8  13       93.56       96.27      5.50 o 
   3   8  13       43.39       48.94      4.37 o 
   4   8  13      195.28      196.73      7.90 o 
   5   8  13       41.80       42.32      4.46 o 
   6   8  13       52.21       50.52      4.96 o 
   7   8  13       23.74       19.37      3.54 o 
  -3   9  13       68.34       84.92      8.89 o 
  -2   9  13       40.18       53.22      7.15 o 
  -1   9  13       25.45       19.33      4.82 o 
   0   9  13       10.24        9.09      3.81 o 
   1   9  13       25.75       26.14      4.09 o 
   2   9  13       38.34       44.93      4.26 o 
   3   9  13       66.24       71.29      5.21 o 
   4   9  13       60.91       50.90      4.75 o 
   5   9  13       71.20       73.64      5.58 o 
   6   9  13       71.64       76.23      5.92 o 
  -1  10  13       50.14       60.29      7.73 o 
   0  10  13       30.56       27.41      6.05 o 
   1  10  13       49.75       66.24      6.01 o 
   2  10  13       45.11       45.30      9.86 o 
   3  10  13       24.31       24.80      3.60 o 
   4  10  13        1.24        2.24      2.49 o 
   5  10  13       19.76       11.99      3.31 o 
   0  11  13        2.27        4.34      3.60 o 
   1  11  13       53.74       58.07      5.87 o 
   2  11  13       61.22       71.84      6.51 o 
   3  11  13       60.36       70.10     10.52 o 
   0   0  14       58.38       58.29      7.41 o 
   1   0  14      106.01       90.16      6.04 o 
   2   0  14      656.99      659.02     17.69 o 
   3   0  14       86.47       65.14      4.92 o 
   4   0  14       52.28       43.70      3.93 o 
   5   0  14       19.06       21.00      3.01 o 
   6   0  14        0.35        0.06      1.58 o 
   7   0  14      149.45      191.50      8.90 o 
   8   0  14        3.16        3.35      2.51 o 
   9   0  14        5.73        3.32      3.04 o 
  -9   1  14       25.98       23.78      4.19 o 
  -8   1  14       59.24       61.95      5.46 o 
  -7   1  14       20.67       20.67      3.52 o 
  -6   1  14       91.81       99.41      5.73 o 
  -5   1  14       55.07       54.05      4.40 o 
  -4   1  14      246.45      249.59     10.29 o 
  -3   1  14       45.14       42.17      4.62 o 
  -2   1  14      257.74      254.67      9.97 o 
  -1   1  14       42.96       31.15      4.17 o 
   0   1  14      143.27      149.86     10.28 o 
   1   1  14       41.00       40.57      5.81 o 
   2   1  14      266.75      240.53     15.66 o 
   3   1  14       42.75       48.17      5.50 o 
   4   1  14      249.73      250.63      8.48 o 
   5   1  14       51.81       45.13      4.16 o 
   6   1  14       91.28       96.53      8.10 o 
   7   1  14       22.19       18.08      3.27 o 
   8   1  14       61.43       59.18      5.16 o 
   9   1  14       25.22       24.01     11.34 o 
  -8   2  14       36.42       39.90      6.22 o 
  -7   2  14       61.67       59.66      5.15 o 
  -6   2  14       80.99       75.14      5.37 o 
  -5   2  14       56.72       63.89      4.00 o 
  -4   2  14      149.66      134.33      6.06 o 
  -3   2  14       65.80       63.20      4.42 o 
  -2   2  14       13.49       10.52      3.51 o 
  -1   2  14       54.21       40.17      8.04 o 
   0   2  14      163.01      177.18      8.24 o 
   1   2  14       52.72       45.59      4.73 o 
   2   2  14       11.18        4.17      1.69 o 
   3   2  14       66.55       60.33      4.44 o 
   4   2  14      155.62      138.93      6.28 o 
   5   2  14       57.50       60.57      5.25 o 
   6   2  14       83.87       98.76      5.94 o 
   7   2  14       59.04       50.26      4.76 o 
   8   2  14       34.42       36.29      4.41 o 
   9   2  14       31.43       33.44      6.89 o 
  -8   3  14       90.82       86.64      6.87 o 
  -7   3  14       31.56       21.98      5.76 o 
  -6   3  14      141.05      159.87      7.22 o 
  -5   3  14       97.96      105.35      5.86 o 
  -4   3  14      117.27      130.79      6.50 o 
  -3   3  14      217.55      212.25      9.27 o 
  -2   3  14      408.25      381.25     12.67 o 
  -1   3  14       59.79       52.63      5.33 o 
   0   3  14      500.88      527.57     15.42 o 
   1   3  14       57.12       46.01      4.83 o 
   2   3  14      404.09      385.35     12.98 o 
   3   3  14      214.74      230.98     10.37 o 
   4   3  14      119.13      129.49      6.17 o 
   5   3  14       97.01      108.90      6.08 o 
   6   3  14      143.53      147.21      6.98 o 
   7   3  14       31.28       28.38      3.86 o 
   8   3  14       87.96       95.09      6.42 o 
  -8   4  14       56.36       54.15      7.21 o 
  -7   4  14      106.26      104.73      7.65 o 
  -6   4  14      145.99      137.45      8.16 o 
  -5   4  14       24.87       20.10      5.55 o 
  -4   4  14      238.26      259.18     15.41 o 
  -3   4  14       22.08       18.74      3.44 o 
  -2   4  14      100.56      101.59      6.29 o 
  -1   4  14        9.36       11.94      2.93 o 
   0   4  14      209.33      189.97      8.69 o 
   1   4  14       10.85        7.47      2.53 o 
   2   4  14      100.16       91.40      5.12 o 
   3   4  14       24.56       21.04      3.42 o 
   4   4  14      234.81      245.83     10.84 o 
   5   4  14       24.27       33.47      3.88 o 
   6   4  14      145.11      143.35      6.97 o 
   7   4  14      106.95      105.03      6.48 o 
   8   4  14       55.76       51.91      5.24 o 
  -8   5  14        9.21        5.04      4.68 o 
  -7   5  14       85.59       98.36      7.48 o 
  -6   5  14       12.16       10.66      6.10 o 
  -5   5  14      136.44      144.09     11.69 o 
  -4   5  14      305.13      308.99     16.99 o 
  -3   5  14        2.35        1.92      2.85 o 
  -2   5  14      355.27      363.37     12.32 o 
  -1   5  14      126.54      116.72     15.19 o 
   0   5  14      186.08      188.75      8.75 o 
   1   5  14      124.92      122.40      7.14 o 
   2   5  14      354.60      345.84     10.00 o 
   3   5  14        1.63        1.37      1.70 o 
   4   5  14      306.88      315.75     14.10 o 
   5   5  14      140.11      156.76      7.14 o 
   6   5  14       12.53        9.98      2.86 o 
   7   5  14       84.79       91.27      6.26 o 
   8   5  14       10.05       10.93      3.09 o 
  -7   6  14        8.28       16.53      5.79 o 
  -6   6  14       88.99       98.02     10.49 o 
  -5   6  14      144.19      147.61     11.89 o 
  -4   6  14       65.39       57.88      7.99 o 
  -3   6  14      111.78      114.10     10.00 o 
  -2   6  14      387.00      383.08     18.71 o 
  -1   6  14        3.44        4.35      2.28 o 
   0   6  14        0.06       -0.39      1.76 o 
   1   6  14        2.37        2.22      2.11 o 
   2   6  14      377.94      397.02     14.33 o 
   3   6  14      108.34      118.90      5.98 o 
   4   6  14       61.27       55.58      7.50 o 
   5   6  14      145.05      148.82      7.08 o 
   6   6  14       89.41       95.84      6.27 o 
   7   6  14        7.31        8.42      2.85 o 
  -7   7  14      113.16      119.64     11.77 o 
  -5   7  14       23.74       22.90      6.04 o 
  -4   7  14      234.93      246.76     14.97 o 
  -3   7  14      189.10      215.51     13.79 o 
  -2   7  14      186.63      189.94     12.89 o 
  -1   7  14      205.66      215.28     13.60 o 
   0   7  14      273.49      280.74     11.08 o 
   1   7  14      209.22      228.73     10.08 o 
   2   7  14      187.26      203.12      7.68 o 
   3   7  14      192.37      197.06      7.84 o 
   4   7  14      231.85      234.02     10.00 o 
   5   7  14       22.92       21.43      3.44 o 
   6   7  14       60.63       56.00      5.23 o 
   7   7  14      114.72      140.74     10.96 o 
  -4   8  14       51.64       57.63      7.94 o 
  -3   8  14       56.49       63.58      8.35 o 
  -2   8  14       20.72       23.94      5.77 o 
  -1   8  14        8.74        7.29      3.76 o 
   0   8  14      685.75      711.51     27.31 o 
   1   8  14        9.23        7.32      3.00 o 
   2   8  14       20.58       16.92      3.07 o 
   3   8  14       58.38       70.60      5.24 o 
   4   8  14       48.30       49.40      4.76 o 
   5   8  14        5.38        8.21      2.64 o 
   6   8  14       37.37       37.16      4.55 o 
  -3   9  14        1.10        0.38      3.09 o 
  -2   9  14       87.63       80.97      9.10 o 
  -1   9  14       43.77       26.44      5.94 o 
   0   9  14      105.32      114.17     10.17 o 
   1   9  14       41.18       27.72      6.13 o 
   2   9  14       89.47       99.35      6.02 o 
   3   9  14        0.64       -1.39      1.84 o 
   4   9  14       42.74       41.22      4.55 o 
   5   9  14       50.97       55.09      7.41 o 
  -2  10  14       75.70       81.07      9.17 o 
  -1  10  14        3.52        6.11      3.75 o 
   0  10  14        9.35        6.53      3.96 o 
   1  10  14        3.13        2.12      3.04 o 
   2  10  14       76.83       81.05      7.35 o 
   3  10  14        1.04        1.23      2.66 o 
   0  11  14      131.60      171.33     12.78 o 
   1   0  15        0.05        0.49      3.24 o 
   2   0  15       37.84       38.18      4.76 o 
   3   0  15       40.64       40.15      5.94 o 
   4   0  15       43.39       37.34      4.63 o 
   5   0  15      262.22      277.32     13.59 o 
   6   0  15       19.07       12.18      2.79 o 
   7   0  15        5.04        3.40      2.11 o 
   8   0  15       32.25       42.36      9.52 o 
  -8   1  15       90.78      113.16      7.17 o 
  -7   1  15       15.26       14.29      3.12 o 
  -6   1  15       66.26       60.29      4.83 o 
  -5   1  15       59.14       59.60      4.78 o 
  -4   1  15       24.33       25.95      3.86 o 
  -3   1  15       43.85       35.50      4.66 o 
  -2   1  15      181.23      175.54      8.57 o 
  -1   1  15       32.94       33.26      4.45 o 
   0   1  15        2.43        3.77      2.17 o 
   1   1  15       32.97       32.44      4.47 o 
   2   1  15      183.89      156.79      8.20 o 
   3   1  15       43.10       44.98      4.10 o 
   4   1  15       23.60       17.58      4.14 o 
   5   1  15       59.26       58.97      4.80 o 
   6   1  15       64.88       64.59      6.89 o 
   7   1  15       15.67        9.18      2.67 o 
   8   1  15       87.83       91.63      6.36 o 
  -8   2  15      214.47      216.15      9.36 o 
  -7   2  15       48.65       43.31      5.13 o 
  -6   2  15      107.76      115.70      6.97 o 
  -5   2  15       30.23       39.21      4.08 o 
  -4   2  15       43.88       40.00      4.04 o 
  -3   2  15      225.38      236.19     10.13 o 
  -2   2  15       11.74       12.61      3.13 o 
  -1   2  15       44.91       30.92      6.48 o 
   0   2  15        1.68       -1.48      1.62 o 
   1   2  15       44.52       35.63      4.62 o 
   2   2  15       11.91        8.51      2.71 o 
   3   2  15      223.73      224.16      8.18 o 
   4   2  15       44.14       44.45      4.46 o 
   5   2  15       31.59       34.16      4.04 o 
   6   2  15      107.32      116.24      6.54 o 
   7   2  15       48.53       57.59      9.02 o 
   8   2  15      214.40      237.01      9.58 o 
  -7   3  15       93.94       87.35      6.23 o 
  -6   3  15       84.16       93.96      7.67 o 
  -5   3  15        3.85        4.08      2.66 o 
  -4   3  15       55.66       53.17      4.49 o 
  -3   3  15       57.35       57.85      5.84 o 
  -2   3  15        5.42        4.16      2.24 o 
  -1   3  15      146.77      132.20      7.51 o 
   0   3  15       32.72       31.30      4.35 o 
   1   3  15      145.31      132.53      7.57 o 
   2   3  15        4.94        7.40      2.74 o 
   3   3  15       56.20       50.29      7.35 o 
   4   3  15       56.30       52.15      4.52 o 
   5   3  15        3.69        5.53      2.36 o 
   6   3  15       80.31       79.53      5.98 o 
   7   3  15       93.09       95.37      6.39 o 
  -7   4  15       91.26      103.03      6.96 o 
  -6   4  15       54.21       70.43      6.97 o 
  -5   4  15      138.84      148.57      8.84 o 
  -4   4  15      136.81      144.96     14.16 o 
  -3   4  15       86.83       96.64      6.68 o 
  -2   4  15       53.32       45.93      5.17 o 
  -1   4  15        7.95        6.56      4.91 o 
   0   4  15       10.20        9.29      2.93 o 
   1   4  15        8.11        6.10      2.38 o 
   2   4  15       53.89       54.19      6.10 o 
   3   4  15       89.30      101.17      5.74 o 
   4   4  15      136.44      138.03      6.74 o 
   5   4  15      137.60      135.78      6.78 o 
   6   4  15       54.47       57.59      5.20 o 
   7   4  15       91.87      108.30      6.77 o 
  -7   5  15       38.21       32.57      7.67 o 
  -6   5  15       35.38       46.20      8.28 o 
  -5   5  15       22.89       16.44      5.11 o 
  -4   5  15       61.20       50.27      8.01 o 
  -3   5  15        2.27        1.30      3.04 o 
  -2   5  15       82.77       80.25      6.42 o 
  -1   5  15       73.54       79.95      6.33 o 
   0   5  15        7.48        9.54      3.88 o 
   1   5  15       72.53       62.99      5.86 o 
   2   5  15       81.14       70.38      6.24 o 
   3   5  15        1.82        1.36      1.79 o 
   4   5  15       63.18       67.36      5.19 o 
   5   5  15       22.19       26.74      6.00 o 
   6   5  15       37.92       35.97      5.90 o 
   7   5  15       38.63       28.46      4.28 o 
  -6   6  15       57.49       55.87      8.81 o 
  -5   6  15       62.50       56.35      8.54 o 
  -4   6  15       60.64       59.65      8.55 o 
  -3   6  15        1.97        4.51      3.47 o 
  -2   6  15        3.46        0.79      3.19 o 
  -1   6  15        0.85        0.68      1.93 o 
   0   6  15      216.31      213.09     15.47 o 
   1   6  15        0.82        1.34      1.98 o 
   2   6  15        3.19        2.86      2.37 o 
   3   6  15        1.62        0.32      1.78 o 
   4   6  15       63.12       68.57      5.30 o 
   5   6  15       64.03       65.93      5.40 o 
   6   6  15       59.30       43.22      8.95 o 
  -5   7  15       21.21       23.06      6.14 o 
  -4   7  15       24.49       16.18      5.60 o 
  -3   7  15      150.88      140.63     11.65 o 
  -2   7  15        8.33       14.09      4.60 o 
  -1   7  15       11.90       15.37      4.84 o 
   0   7  15      242.22      239.27     10.56 o 
   1   7  15       11.23       13.48      3.83 o 
   2   7  15        7.80        1.59      2.34 o 
   3   7  15      147.56      153.96      7.12 o 
   4   7  15       23.75       20.87      3.73 o 
   5   7  15       21.29       16.49      3.38 o 
  -4   8  15        3.60        1.29      3.16 o 
  -3   8  15       25.13       19.54      5.41 o 
  -2   8  15       76.71       79.54      9.36 o 
  -1   8  15       70.92       75.49      9.01 o 
   0   8  15        0.37        1.02      2.58 o 
   1   8  15       71.63       80.68      6.82 o 
   2   8  15       75.31       85.06      7.10 o 
   3   8  15       26.36       21.92      3.55 o 
   4   8  15        3.05        3.88      2.41 o 
   5   8  15       28.46       32.73      7.05 o 
  -3   9  15       14.21       10.05      4.46 o 
  -2   9  15        5.13       13.57      4.93 o 
  -1   9  15       82.04      101.81     10.48 o 
   0   9  15       67.91       79.74      9.52 o 
   1   9  15       80.28       75.23      9.67 o 
   2   9  15        4.72        5.69      4.24 o 
   3   9  15       14.94       14.73      3.22 o 
   0  10  15       84.57      101.50     10.76 o 
   0   0  16      106.00      112.50     10.87 o 
   1   0  16      118.38      125.91      7.77 o 
   2   0  16      161.30      150.99     15.04 o 
   3   0  16       34.90       23.91      6.06 o 
   4   0  16       15.54       18.75      5.49 o 
   5   0  16        0.05        3.10      2.37 o 
   6   0  16       28.58       31.01      4.14 o 
   7   0  16       17.71       10.10      2.87 o 
  -7   1  16        7.93        9.60      3.73 o 
  -6   1  16       43.07       43.17      4.61 o 
  -5   1  16       21.54       22.79      3.52 o 
  -4   1  16      127.86      131.19      9.60 o 
  -3   1  16       37.39       43.94      8.99 o 
  -2   1  16      277.27      285.82     11.78 o 
  -1   1  16       43.29       49.78      5.49 o 
   0   1  16      520.31      564.28     17.29 o 
   1   1  16       43.41       41.41      8.83 o 
   2   1  16      282.33      296.00     16.73 o 
   3   1  16       36.62       38.14      5.13 o 
   4   1  16      133.66      130.53     10.50 o 
   5   1  16       22.24       16.31      3.19 o 
   6   1  16       46.91       48.47      4.90 o 
   7   1  16        8.04        9.33      2.93 o 
  -7   2  16        9.83       14.18      5.58 o 
  -6   2  16        0.64        0.74      2.61 o 
  -5   2  16      113.02      111.07      6.37 o 
  -4   2  16       49.18       48.98      5.56 o 
  -3   2  16      353.41      372.15     13.65 o 
  -2   2  16       36.00       27.70      4.38 o 
  -1   2  16       14.54       13.13      3.25 o 
   0   2  16        0.80        1.80      4.13 o 
   1   2  16       16.03       23.16     16.85 o 
   2   2  16       36.80       35.31     10.37 o 
   3   2  16      343.74      364.95     13.63 o 
   4   2  16       47.89       41.43      4.33 o 
   5   2  16      111.62      118.72      6.62 o 
   6   2  16        0.70        0.79      1.97 o 
   7   2  16        8.29       12.51      3.13 o 
  -6   3  16       43.31       48.53     16.60 o 
  -5   3  16       13.58       15.61      3.88 o 
  -4   3  16       92.87      101.25      7.31 o 
  -3   3  16       21.59       18.19      3.92 o 
  -2   3  16      429.97      494.24     15.91 o 
  -1   3  16       35.23       35.43      4.93 o 
   0   3  16      125.07      109.63      7.45 o 
   1   3  16       35.05       29.42      5.99 o 
   2   3  16      435.90      477.05     15.93 o 
   3   3  16       21.56       18.88      3.96 o 
   4   3  16       95.92       93.25      5.98 o 
   5   3  16       12.96       11.90      3.97 o 
   6   3  16       40.41       35.96      4.43 o 
  -6   4  16       82.00       79.68     13.94 o 
  -5   4  16       45.79       33.62      7.45 o 
  -4   4  16       42.76       29.00      6.59 o 
  -3   4  16        3.46        4.22      4.98 o 
  -2   4  16       63.31       73.32      7.79 o 
  -1   4  16      258.05      275.03     11.52 o 
   0   4  16        5.22        3.37      2.40 o 
   1   4  16      250.44      254.53     14.40 o 
   2   4  16       64.25       70.21     14.01 o 
   3   4  16        4.97        5.07      2.87 o 
   4   4  16       44.00       46.76      4.63 o 
   5   4  16       43.15       53.00      5.05 o 
   6   4  16       79.91       75.36      5.91 o 
  -5   5  16       12.65        1.09      3.63 o 
  -4   5  16      207.66      188.71     14.29 o 
  -3   5  16       23.46       12.35      4.86 o 
  -2   5  16       56.44       64.09     17.17 o 
  -1   5  16       28.85       44.87      5.62 o 
   0   5  16      447.79      484.15     15.98 o 
   1   5  16       29.31       30.27     10.55 o 
   2   5  16       54.87       55.17      5.97 o 
   3   5  16       23.87       18.00      9.50 o 
   4   5  16      206.25      211.44     10.48 o 
   5   5  16       12.57       14.29      3.14 o 
   6   5  16      117.75       94.04     10.56 o 
  -5   6  16       18.63       18.32      6.01 o 
  -4   6  16       13.87       12.96      5.07 o 
  -3   6  16       77.71       71.55      9.47 o 
  -2   6  16       22.64       25.54      6.46 o 
  -1   6  16       87.69       95.74      7.25 o 
   0   6  16        8.73        9.79      3.64 o 
   1   6  16       91.33      109.74     10.98 o 
   2   6  16       23.41       22.95     10.47 o 
   3   6  16       75.71       69.94     12.45 o 
   4   6  16       14.65       13.20      3.22 o 
   5   6  16       20.06       24.66      5.83 o 
  -4   7  16       46.14       48.83      8.39 o 
  -3   7  16       41.76       34.41      7.17 o 
  -2   7  16      299.20      301.58     17.88 o 
  -1   7  16       35.30       37.12      7.26 o 
   0   7  16      158.69      173.76     12.97 o 
   1   7  16       36.05       34.88      5.90 o 
   2   7  16      293.10      311.60     22.06 o 
   3   7  16       42.58       55.99      6.40 o 
   4   7  16       42.61       51.90      5.13 o 
  -3   8  16       32.53       37.37      7.50 o 
  -2   8  16       11.02        7.91      4.69 o 
  -1   8  16       82.42       89.13     10.25 o 
   0   8  16       24.76       33.07      7.02 o 
   1   8  16       82.78      116.36     11.42 o 
   2   8  16       11.08       10.02      3.65 o 
   3   8  16       36.06       40.19      7.84 o 
   1   0  17      100.26      108.63      7.93 o 
   2   0  17        8.88        7.85      3.09 o 
   3   0  17       15.15        7.07      3.11 o 
   4   0  17        6.77       10.75      4.66 o 
   5   0  17       49.44       53.32      6.15 o 
   6   0  17        8.72        3.07      3.55 o 
  -5   1  17       18.79       15.67      3.78 o 
  -4   1  17       15.70       24.17      8.53 o 
  -3   1  17       11.93       20.87      4.18 o 
  -2   1  17       24.41       30.88      6.07 o 
  -1   1  17       52.24       51.28      5.86 o 
   0   1  17       23.48       19.33      4.29 o 
   1   1  17       51.83       57.79      6.17 o 
   2   1  17       25.24       28.00      4.68 o 
   3   1  17       11.81       16.57      8.05 o 
   4   1  17       15.23       13.49      3.69 o 
   5   1  17       18.19       25.73      4.63 o 
  -5   2  17        4.14        2.29      2.45 o 
  -4   2  17       72.78       65.32      6.51 o 
  -3   2  17        1.33       -0.01      2.12 o 
  -2   2  17       39.70       37.78      8.04 o 
  -1   2  17      104.79      123.12      8.92 o 
   0   2  17      140.07      150.71      8.83 o 
   1   2  17      104.46      104.76      7.83 o 
   2   2  17       40.42       30.58      9.37 o 
   3   2  17        1.18       -1.67      2.27 o 
   4   2  17       73.57       74.34      7.03 o 
   5   2  17        4.02        6.69      3.02 o 
  -5   3  17      123.80      117.61     12.63 o 
  -4   3  17      204.77      224.91     12.74 o 
  -3   3  17       81.02       75.74      6.81 o 
  -2   3  17       52.81       54.23      7.32 o 
  -1   3  17       18.24       13.99      8.60 o 
   0   3  17       96.43      102.92      9.63 o 
   1   3  17       18.87       12.41      3.98 o 
   2   3  17       52.16       44.91      5.71 o 
   3   3  17       79.80       60.67      6.57 o 
   4   3  17      200.50      208.01     20.55 o 
   5   3  17      123.51      130.46      7.27 o 
  -5   4  17       90.81       88.75     11.39 o 
  -4   4  17       16.03       16.69      5.81 o 
  -3   4  17       25.11       27.05      4.63 o 
  -2   4  17       15.23       19.23      6.83 o 
  -1   4  17        4.23        3.62      2.62 o 
   0   4  17        9.25        7.81      6.01 o 
   1   4  17        4.29        2.39      2.39 o 
   2   4  17       15.85       18.37      6.40 o 
   3   4  17       24.27       25.32      5.79 o 
   4   4  17       16.75       18.12      4.11 o 
   5   4  17       93.34      126.18      7.22 o 
  -4   5  17       59.11       63.54      9.79 o 
  -3   5  17       32.30       43.07      8.14 o 
  -2   5  17        0.95        0.22      2.88 o 
  -1   5  17        1.29        2.76      2.47 o 
   0   5  17        9.50        4.37      2.87 o 
   1   5  17        1.11       -1.56      1.99 o 
   2   5  17        1.09        0.88      2.28 o 
   3   5  17       33.82       40.49      5.87 o 
   4   5  17       58.92       45.08      6.04 o 
  -3   6  17       37.87       32.07      7.31 o 
  -2   6  17        8.69        7.44      4.35 o 
  -1   6  17       21.78       18.62      5.78 o 
   0   6  17        6.61        6.73      3.07 o 
   1   6  17       22.35       17.88      3.97 o 
   2   6  17        9.55        7.95      3.19 o 
   3   6  17       38.68       45.85      6.59 o 
  -1   7  17       27.52       41.36      7.65 o 
   0   7  17       47.82       40.08      7.63 o 
   1   7  17       28.72       38.97      7.75 o 
   0   0  18       25.72       21.66      6.08 o 
   1   0  18      223.37      245.86     11.75 o 
   2   0  18       26.46       25.81      4.80 o 
   3   0  18        0.07        2.64      2.86 o 
   4   0  18        2.51        7.58      3.27 o 
  -4   1  18      196.20      194.83     14.39 o 
  -3   1  18       11.78       11.80      3.71 o 
  -2   1  18      151.92      167.32      9.62 o 
  -1   1  18       78.00       80.62      7.37 o 
   0   1  18       79.16       70.98      7.13 o 
   1   1  18       76.84       86.91      7.60 o 
   2   1  18      146.58      129.92      8.91 o 
   3   1  18       11.46        7.15      3.36 o 
   4   1  18      200.48      219.27     11.29 o 
  -3   2  18      130.47      147.81      9.30 o 
  -2   2  18      260.60      262.01     12.19 o 
  -1   2  18       90.43      114.30      8.47 o 
   0   2  18      134.28      146.95      9.11 o 
   1   2  18       88.49       92.50     11.68 o 
   2   2  18      264.71      271.98     15.08 o 
   3   2  18      131.97      127.04      9.05 o 
  -3   3  18       52.64       47.99      6.17 o 
  -2   3  18       63.22       57.66      6.57 o 
  -1   3  18        2.38        1.67      2.65 o 
   0   3  18       28.53       35.11      5.50 o 
   1   3  18        1.98        2.16      2.61 o 
   2   3  18       67.59       65.20      6.99 o 
   3   3  18       50.99       43.01      7.57 o 
  -2   4  18       31.07       42.77      6.58 o 
  -1   4  18       38.49       49.14      6.18 o 
   0   4  18        0.24        1.90      2.53 o 
   1   4  18       42.49       41.52      6.02 o 
   2   4  18       31.67       39.84      5.73 o 
  -1   5  18       25.22       27.64      5.02 o 
   0   5  18       13.56        8.41      3.38 o 
   1   5  18       26.15       29.71      5.05 o 
                                                 
